# Supplementary material for: Changes in gut microbiota and metabolism associated with phenotypic plasticity in the honey bee Apis mellifera
Source: Front Microbiol. 2022 Dec 9;13:1059001. doi: 10.3389/fmicb.2022.1059001 (PMC9788138; doi:10.3389/fmicb.2022.1059001)
Supplement: Supplementary file 1 [file Data_Sheet_1.xlsx]

## Sheet: Table S1 primers
Title: Changes in gut microbiota and metabolism associated with phenotypic plasticity in the honey bee Apis mellifera
Authors: Duan C .Copeland1,2*, Patrick W. Maes1,3, Brendon M. Mott1, and Kirk E. Anderson1*
Table S1 primers used in this study
Gene	Forward 5’-3’	Reverse 5’-3’	Study
(accession number)
β-actin	TGCCAACACTGTCCTTTCTG	AGAATTGACCCACCAATCCA	Alaux et al., 2011
(XM_623378)
abaecin	CAGCATTCGCATACGTACCA	GACCAGGAAACGTTGGAAAC	Evans et al., 2006
(GB18323)
apidaecin	TAGTCGCGGTATTTGGGAAT	TTTCACGTGCTTCATATTCTTCA	Evans et al., 2006
(GB17782)
defensin1	TGCGCTGCTAACTGTCTCAG	AATGGCACTTAACCGAAACG	Evans et al., 2006
(GB19392)
defensin2	GCAACTACCGCCTTTACGTC	GGGTAACGTGCGACGTTTTA	Evans et al., 2006
(GB10036)
DSCAM	TTCAGTTCACAGCCGAGATG	ATCAGTGTCCCGCTAACCTG	Evans et al., 2006
(GB11871)
Hymenoptaecin (GB17538)	CTCTTCTGTGCCGTTGCATA	GCGTCTCCTGTCATTCCATT	Evans et al., 2006
PPO	GTTTGGTCGACGGAAGAAAA	CCGTCGACTCGAAATCGTAT	Evans et al., 2006
(GB18767)
Dredd	GCGTCATAAAGAAAAAGGATCA	TTTCGGGTAATTGAGCAACG	Evans et al., 2006
(GB17683)
Relish	GCAGTGTTGAAGGAGCTGAA	CCAATTCTGAAAAGCGTCCA	Evans et al., 2006
(GB13742)
Toll	TAGAGTGGCGCATTGTCAAG	ATCGCAATTTGTCCCAAAAC	Evans et al., 2006
(GB18520)
CuZn Sod	TCAACTTCAAGGACCACATAGTG	ATAACACCACAAGCAAGACGAG	Li et al., 2014
(NM_001178027)
Mn Sod	GTCGCCAAAGGTGATGTCAATAC	CGTCTGGTTTACCGCCATTTG	Li et al., 2014
(NM_001178048)
catalase	TTCTACTGTGGGTGGCGAAAG	GTGTGTTGTTACCGACCAAATCC	Li et al., 2014
(NM_001178069)
Gst-1	AGGAGAGGTGTGGAGAGATAGTG	CGCAAATGGTCGTGTGGATG	Li et al., 2014
(NM_001178028)
Glucose oxidase	GAGGGCGGAAAATCATCAGACC	AGGATTACCCGAGATCACCTGC	Ohashi et al., 1999
(NM_001011574.1)
vitellogenin (vg)	GTTGGAGAGCAACATGCAGA	TCGATCCATTCCTTGATGGT	Salmela et al., 2016
(AJ517411)
mrjp2	AAATGGTCGCTCAAAATGACAGA	ATTCATCCTTTACAGGTTTGTTGC	Ueno et al, 2015
(GQ160519)

## Sheet: FigS1 PF MG
Title: Manipulating colony age demographics to investigate changes in gut microbiota associated with phenotypic plasticity in the worker honey bee Apis mellifera																														Title: Changes in gut microbiota and metabolism associated with phenotypic plasticity in the honey bee Apis mellifera
Authors: Duan C .Copeland1,2*, Patrick W. Maes1,3, Brendon M. Mott1, and Kirk E. Anderson1*																														Authors: Duan C .Copeland1,2*, Patrick W. Maes1,3, Brendon M. Mott1, and Kirk E. Anderson1*
midgut Amplicon libraries corrected for 16S copy number																														midgut Amplicon libraries corrected for 16S copy number
label	Group	Age	Ontogeny	ageXtissue	Study	Tissue	sobs	shannon	eff sp.	16S	18S	Log10_16S	Log10_18S	Reads	L_apis	L_helsing	L_melliv	L_kim	B_mellis	B_ast	A_kunk	A_apin	G_apicola	Gill_sp	S_alvi	F_perr	F_fruct	Sum
unique	016.7.F32.MG	7	Atypical	7.MG	PF	MG	25.7418	1.62389	5.0728	2.54874e+07	2.3808e+06	7.40633	6.37672	59235	1.03428e+06	472981	609164	513750	3.09724e+06	902504	4991.2	0	752.983	1613.54	215.138	107.569	307.34	175184
unique	009.7.F21.MG	7	Atypical	7.MG	PF	MG	26.1972	1.76207	5.82448	2.15662e+07	2.44823e+06	7.33377	6.38885	37149	722762	1.28181e+06	1451.33	580967	1.83912e+06	786620	5340.89	464.425	444542	1015.93	1161.06	0	276.444	112236
unique	005.7.F9.MG	7	Atypical	7.MG	PF	MG	34.5884	2.02991	7.61339	1.70803e+07	1.10883e+06	7.23249	6.04487	77033	198889	253933	214354	44733.4	1.31041e+06	1.08103e+06	513475	52948.3	609.749	1718.38	166.295	828371	8499.53	151830
unique	006.7.F10.MG	7	Atypical	7.MG	PF	MG	38.0828	2.0141	7.49396	1.25905e+07	5.78091e+06	7.10004	6.762	67171	172726	192641	115838	56372.5	215603	528393	1.05412e+06	137656	0	2014.98	0	447887	22314.3	159235
unique	013.7.F27.MG	7	Atypical	7.MG	PF	MG	42.1588	1.91912	6.81497	4.76685e+06	293415	6.67823	5.46748	41184	168901	190343	8594.08	33797.6	214910	371774	12245.8	925.961	578.726	897.025	334851	0	1488.15	33263
unique	001.7.F3.MG	7	Atypical	7.MG	PF	MG	28.5854	1.75229	5.76778	2.42674e+06	126097	6.38502	5.1007	13907	103041	23818.9	42839.1	71195	828.863	362257	5339.62	348.995	43.6244	261.746	218.122	305.371	41.547	167476
unique	012.7.F25.MG	7	Atypical	7.MG	PF	MG	38.809	2.06049	7.84985	4.49828e+06	496362	6.65305	5.6958	29100	95878.4	220161	147199	129770	329372	145924	6523.28	123.664	58547.3	77.2901	17003.8	309.16	331.243	42509.6
unique	008.7.F12.MG	7	Atypical	7.MG	PF	MG	36.1516	2.11682	8.30467	6.19057e+06	7.20979e+06	6.79173	6.85792	25089	86730.7	61316	162173	8636.05	440192	434270	220441	32767.7	2775.87	1233.72	133489	84201.5	3642.42	28023.1
unique	007.7.F11.MG	7	Atypical	7.MG	PF	MG	49.8526	1.54608	4.69303	7.94987e+06	934402	6.90036	5.97053	59126	48572.4	46219.4	43227.7	31193.9	75732.6	160944	1.03389e+06	115471	51261.5	1983.23	17143.2	58723.8	48276.2	43378.2
unique	014.7.F28.MG	7	Atypical	7.MG	PF	MG	39.7186	1.57497	4.83059	7.61837e+06	480178	6.88186	5.6814	43838	35321.7	201243	202459	32975.6	974019	663336	2085.42	208.542	738.585	0	20984.5	67949.8	41.3773	32688.1
unique	002.7.F4.MG	7	Atypical	7.MG	PF	MG	34.1746	0.923767	2.51876	1.35206e+07	524213	7.131	5.71951	51581	18938.5	28375	70380.4	0	119005	158192	2.19236e+06	125610	57143.1	851.905	4980.37	458.718	25338.7	73207.6
unique	011.7.F23.MG	7	Atypical	7.MG	PF	MG	59.2868	1.71697	5.56762	1.72103e+06	592209	6.23579	5.77247	19328	15627.1	58301.1	18031.3	205668	85036.4	39579.8	6143.99	373.982	2025.74	712.347	22.2608	89.0434	233.209	15773.4
unique	004.7.F6.MG	7	Atypical	7.MG	PF	MG	58.382	2.35558	10.5443	8.70245e+06	320237	6.93964	5.50547	53786	10921.3	302481	162607	89878.6	167177	513546	182216	26696.6	323.595	4247.19	242.696	488912	9052.96	401335
unique	010.7.F22.MG	7	Atypical	7.MG	PF	MG	27.5172	0.841301	2.31938	8.18946e+06	70013.9	6.91326	4.84518	35371	10824	21127.1	263482	1.59061e+06	101295	68185.7	2176.39	46.3061	1678.6	173.648	115.765	0	275.631	19900.6
unique	003.7.F5.MG	7	Atypical	7.MG	PF	MG	33.6122	1.4989	4.47677	6.07149e+06	1.81071e+06	6.7833	6.25785	43214	2177.72	913.238	29539.7	11380.4	12785.3	29855.9	332250	48050.4	456.619	807.865	251000	682084	14451.2	20238.4
unique	015.7.F30.MG	7	Atypical	7.MG	PF	MG	41.558	1.84518	6.32923	2.47741e+06	408677	6.394	5.61138	43057	359.612	96936.9	69203.7	2200.82	233258	230928	2485.64	184.121	34911.1	287.689	17448.4	143.845	150.694	43468.5
unique	045.7.N29.MG	7	Typical	7.MG	PF	MG	31.7322	1.89074	6.6243	1.01947e+07	14264.7	7.00837	4.15426	51507	653016	664793	159976	940.161	331135	1.00102e+06	8471.34	237.514	36715.8	0	52302.6	21574.2	518.384	110746
unique	038.7.N12.MG	7	Typical	7.MG	PF	MG	37.2138	2.05786	7.82921	3.19429e+07	101712	7.50437	5.00737	70693	265577	601192	619718	290655	743978	1.48186e+06	2.55749e+06	723961	7342.63	5196.32	91839.3	29935.3	2797.19	461537
unique	046.7.N31.MG	7	Typical	7.MG	PF	MG	99.3884	2.44754	11.5599	1.34542e+06	696887	6.12886	5.84316	26279	104930	43530.8	26584.4	4991.77	24408.5	37118.3	6614.73	184.311	255.988	652.77	43582	76.7964	23721.6	33692.9
unique	039.7.N23.MG	7	Typical	7.MG	PF	MG	57.103	2.09745	8.14534	4.34498e+06	1.6399e+06	6.63799	6.21482	35987	59070.9	223878	34923.3	27648.9	304108	438760	39964.1	772.72	1207.38	3290.1	66194.4	1780.88	5835.65	83538.9
unique	037.7.N11.MG	7	Typical	7.MG	PF	MG	34.7122	2.32938	10.2716	5.86771e+06	278570	6.76847	5.44493	42865	57116.6	152425	151946	94384.4	124876	248110	213819	38602.5	258068	923.995	141474	992.439	15872.5	27116.9
unique	047.7.N32.MG	7	Typical	7.MG	PF	MG	43.7416	2.22036	9.21064	740976	3651.22	5.8698	3.56244	33586	47913.3	45657.4	523.974	21742.2	23755.3	13446.8	132.372	0	60.6707	667.377	297.838	11.031	0	35929.6
unique	042.7.N26.MG	7	Typical	7.MG	PF	MG	32.8816	1.74363	5.71807	6.40749e+06	1.56014e+06	6.80669	6.19316	35788	41805.9	225635	122240	7385.4	626372	285211	3222.72	322.272	402.84	537.12	760.92	358707	1236.23	66372.7
unique	032.7.N1.MG	7	Typical	7.MG	PF	MG	43.505	2.27854	9.76246	2.14346e+06	203610	6.33112	5.3088	53667	39290.9	12271.6	18542.1	109426	117164	104723	68768.6	5695.44	1827.25	169.745	24363.4	28047.8	16613.1	20835.4
unique	036.7.N8.MG	7	Typical	7.MG	PF	MG	32.5972	2.16383	8.70443	3.44777e+07	18079	7.53754	4.25717	47413	34904.6	532295	1.12949e+06	959331	2.07591e+06	2.73601e+06	4799.38	145.436	3999.48	5635.64	1.04041e+06	181.795	173.138	1.39324e+06
unique	041.7.N25.MG	7	Typical	7.MG	PF	MG	55.9308	1.28548	3.61641	2.26008e+06	1.66866e+06	6.35412	6.22237	28183	32678.7	21130.9	8761.09	3207.72	44667.5	24178.2	321350	11676.1	902.172	260.627	6054.58	1904.58	267.31	16000.4
unique	035.7.N7.MG	7	Typical	7.MG	PF	MG	31.2266	1.16024	3.19071	2.54582e+07	338936	7.40583	5.53012	48497	16404.5	59187.4	5643.15	45013.9	118637	395545	3.06021e+06	1.48076e+06	3412.14	1181.12	11942.5	4330.79	87990.6	126112
unique	040.7.N24.MG	7	Typical	7.MG	PF	MG	238.959	3.4405	31.2024	2.52962e+06	1.76199e+06	6.40306	6.246	38910	6696.25	69806.8	1300.24	3331.87	140361	52497.3	1352.25	0	0	666.375	97.5182	86840	15.4791	281286
unique	033.7.N3.MG	7	Typical	7.MG	PF	MG	42.0148	1.84908	6.35397	1.25597e+06	226658	6.09898	5.35537	32640	5416	1346.78	2029.8	413.655	9975.82	8273.1	103117	40411.2	808.07	740.731	846.55	36459.4	52790.3	16170.6
unique	044.7.N28.MG	7	Typical	7.MG	PF	MG	133.376	2.61237	13.6313	780641	1.07047e+06	5.89245	6.02957	19075	3754.85	19961.1	14794.3	6537.74	32647.8	22938.4	3200.32	294.659	0	1432.37	0	63873.5	204.624	34386.6
unique	034.7.N4.MG	7	Typical	7.MG	PF	MG	52.9212	1.20246	3.3283	2.5972e+06	78109.1	6.4145	4.8927	45370	2060.81	2776.37	1445.43	4293.36	28608.1	11191.4	381846	28817	143.112	443.647	729.871	2404.28	16819.1	66485.8
unique	043.7.N27.MG	7	Typical	7.MG	PF	MG	63.9982	1.69934	5.47032	829557	3.5382e+06	5.91885	6.54878	12172	1243.79	82277.5	954.14	8928.02	18656.8	9302.86	1444.84	81.7834	102.229	187.42	136.306	749.681	178.496	83243.8
unique	063.13.F1.MG	13	Atypical	13.MG	PF	MG	39.3336	2.02993	7.61353	1.69759e+07	430837	7.22983	5.63431	24619	139116	50336.7	303744	30340	613350	552670	122187	18204	172.386	4137.27	541982	1.6799e+06	4596.96	404040
unique	064.13.F2.MG	13	Atypical	13.MG	PF	MG	28.2028	0.697297	2.00832	1.23987e+07	584041	7.09337	5.76644	59848	26414.1	11446.1	27346.3	36824.3	63704.5	70851.9	15827.7	8535.37	310.754	112907	7665.26	2.69605e+06	3896.75	44788
unique	065.13.F3.MG	13	Atypical	13.MG	PF	MG	39.7554	1.92697	6.86869	8.457e+06	13165.6	6.92722	4.11944	41689	197991	47316.9	56547	21452.4	194897	531592	21137.9	2840.03	557.863	50.7148	79013.6	15366.6	23811.8	1.12408e+06
unique	066.13.F4.MG	13	Atypical	13.MG	PF	MG	36.5708	1.41073	4.09893	1.20729e+07	103566	7.08181	5.01522	10862	188952	12504.2	37512.5	107258	111426	98366	34233.6	2667.55	291208	277.87	1945.09	1945.09	13496.6	2.05306e+06
unique	067.13.F5.MG	13	Atypical	13.MG	PF	MG	37.9328	1.83302	6.25275	3.29385e+07	6.8548e+06	7.5177	6.83599	45258	95704.8	267646	55858.1	341699	4.19354e+06	2.39662e+06	352689	83114	1637.53	8733.52	423212	494536	285052	294930
unique	068.13.F6.MG	13	Atypical	13.MG	PF	MG	35.7436	2.2509	9.49632	5.10875e+07	288700	7.70832	5.46045	8606	1.62505e+06	517940	722741	1.54195e+06	4.12719e+06	3.16106e+06	37992.1	17808.8	1484.07	32649.5	538717	488258	40988.5	1.41198e+06
unique	069.13.F7.MG	13	Atypical	13.MG	PF	MG	74.7396	2.49655	12.1405	2.60558e+06	2.61339e+06	6.4159	6.4172	26312	29584.1	15992.8	49661.7	31589.4	191146	136409	6971.45	5268.2	1955.77	74715.4	28618.6	70680.1	1721.17	68705.4
unique	070.13.F8.MG	13	Atypical	13.MG	PF	MG	90.291	2.36102	10.6017	5.56095e+06	20721.4	6.74515	4.31642	59977	28441.3	9944.01	19053.6	9920.83	70118	45339.1	206427	282809	208.616	2202.05	22321.9	248762	4812.51	323807
unique	071.13.F10.MG	13	Atypical	13.MG	PF	MG	35.3564	2.17763	8.82535	2.41975e+07	1.82149e+06	7.38377	6.26043	65593	776266	174584	435122	553356	1.48447e+06	1.28342e+06	25454.4	4131.73	0	8669.25	999361	648349	4830.89	271847
unique	072.13.F21.MG	13	Atypical	13.MG	PF	MG	40.1474	2.28373	9.81319	4.79073e+06	56388.8	6.6804	4.75119	63367	147426	195433	19108.6	83522.3	144194	155364	219248	17343.3	16462.5	264.61	139166	22491.9	594.023	52922
unique	073.13.F22.MG	13	Atypical	13.MG	PF	MG	40.6896	1.76402	5.83584	6.88541e+06	68680.3	6.83793	4.83683	49207	38270.2	9934.85	150842	102147	888574	213180	7556.08	2098.91	172321	20674.3	151576	244.873	832.902	64033.5
unique	074.13.F24.MG	13	Atypical	13.MG	PF	MG	31.1524	1.82979	6.23257	4.72387e+06	249554	6.6743	5.39717	41351	257893	71399	51493	151566	173728	62374.2	2878.81	388.411	0	114.238	405004	57.1192	543.993	32258.8
unique	075.13.F25.MG	13	Atypical	13.MG	PF	MG	47.4454	1.45345	4.27783	3.19667e+06	130863	6.5047	5.11682	43036	64678.4	14465.8	16192.8	39405	48169.9	16118.5	3639.67	1782.69	594.232	575.662	62115.8	513323	353.709	23274.1
unique	076.13.F26.MG	13	Atypical	13.MG	PF	MG	44.9174	1.076	2.93292	987681	46730.7	5.99462	4.6696	32854	2480.17	931.944	1443.01	1322.76	14873.5	19585.9	2567.36	330.69	193559	1848.86	1345.31	578.707	171.787	14229.7
unique	077.13.F28.MG	13	Atypical	13.MG	PF	MG	35.7386	2.23847	9.37894	3.78042e+06	1.09778e+06	6.57754	6.04052	55226	85087.9	29195.5	152874	72167.3	180940	144608	876.207	13.6907	152891	17.1134	40250.8	114677	65.194	41447.1
unique	078.13.F32.MG	13	Atypical	13.MG	PF	MG	35.0442	2.09374	8.11519	1.36804e+06	3904.35	6.1361	3.59155	42134	4959.61	7362.3	11323.5	62729.7	58362.7	52144.9	8493.84	110.394	7516.53	0	827.954	81.172	371.072	144409
unique	095.13.N2.MG	13	Typical	13.MG	PF	MG	39.1722	2.26727	9.65304	2.37955e+06	1.82407e+06	6.3765	6.26104	44836	66566	1141.06	13958	47446.7	127705	53098.9	8470.35	4320.09	73916.5	1021.64	58844	125981	2956.89	31110.5
unique	096.13.N3.MG	13	Typical	13.MG	PF	MG	63.603	1.90518	6.72061	666529	667569	5.82382	5.8245	9784	2622.79	1345.46	2179.98	0	16605.3	8004.61	71367.1	14265.2	3763.87	102.187	1669.05	272.497	9521.19	16220.1
unique	097.13.N4.MG	13	Typical	13.MG	PF	MG	33.3838	2.00113	7.39739	3.91867e+06	92295.5	6.59314	4.96518	45702	6709.46	22250.5	13118.8	6688.03	98069.6	98777	267590	196474	79055.9	278.668	964.619	18306.3	44525.6	55243.6
unique	098.13.N5.MG	13	Typical	13.MG	PF	MG	30.7888	2.19141	8.94783	2.35414e+07	4.18365e+06	7.37183	6.62156	56908	231761	283884	507475	124309	1.60506e+06	939661	1.05512e+06	444948	245826	1241.02	76840	723.93	65793.9	375459
unique	099.13.N7.MG	13	Typical	13.MG	PF	MG	38.0988	1.46861	4.34318	1.21273e+06	253626	6.08376	5.40419	14552	54002.7	1229.23	2375.12	3020.99	16896.7	4500.23	1833.43	233.345	170363	1354.23	39106.1	583.363	178.58	8790.12
unique	100.13.N8.MG	13	Typical	13.MG	PF	MG	55.6514	1.08121	2.94824	6.93438e+06	6.43217e+06	6.84101	6.80836	33851	130029	8450.07	15671	6350.35	47883.7	41891.9	12209.1	1024.25	1.33803e+06	358.488	2509.41	1280.31	11364.3	127251
unique	101.13.N9.MG	13	Typical	13.MG	PF	MG	51.496	2.2911	9.88578	7.15798e+06	260973	6.85479	5.4166	38286	27857.2	5655.57	6309.93	8459.98	40383.5	22902.7	91648.2	55377.8	233.701	77074.6	24772.3	327.181	250260	1.08611e+06
unique	102.13.N10.MG	13	Typical	13.MG	PF	MG	62.3808	2.34995	10.4851	3.14288e+06	5.92549e+06	6.49733	6.77272	11698	57226.3	3895.68	6515.2	22769.6	195859	234010	74689.7	14185.7	125199	2082.18	52457.4	134.334	38381.1	48744
unique	103.13.N11.MG	13	Typical	13.MG	PF	MG	28.8204	1.492	4.44599	3.05874e+07	1.41035e+06	7.48554	6.14933	73013	821523	180035	85252.4	84309.8	698462	541887	744859	30246.8	4.38673e+06	1361.52	27963.6	942.594	7381.16	107326
unique	104.13.N22.MG	13	Typical	13.MG	PF	MG	70.798	1.67204	5.32302	5.24023e+06	1.99819e+07	6.71935	7.30064	7547	324780	7117.05	7464.22	19268.1	35932.4	29162.5	64713.1	17080.9	666399	10762.4	65789.3	173.587	6447.5	46455.1
unique	105.13.N23.MG	13	Typical	13.MG	PF	MG	51.2922	1.21538	3.37158	7.10906e+06	1.31337e+07	6.85181	7.11839	9280	120655	1915.16	3447.28	5553.95	34089.8	5745.47	22522.2	2757.83	58986.8	10533.4	38111.6	1.28315e+06	7843.02	169628
unique	106.13.N24.MG	13	Typical	13.MG	PF	MG	100.685	2.5407	12.6885	4.96525e+06	1.76559e+06	6.69594	6.24689	36270	144631	45894.7	616.036	98018.1	297477	105684	2820.07	328.552	22177.3	2635.26	6263.03	13963.5	228.161	526303
unique	108.13.N27.MG	13	Typical	13.MG	PF	MG	53.6024	1.15382	3.17027	2.15657e+06	1.77206e+06	6.33376	6.24848	26431	10892.6	509.953	999.508	5140.33	6588.59	3630.87	312352	39621.3	81.5925	693.536	713.934	122.389	44215.3	23992.1
unique	109.13.N28.MG	13	Typical	13.MG	PF	MG	22.0662	1.06286	2.89463	2.92266e+07	5.55069e+06	7.46578	6.74435	52119	7710.54	2243.07	2383.26	2243.07	9112.46	5888.05	3.3258e+06	544953	0	2944.03	7710.54	45001.5	35114.7	2.23719e+06
unique	127.19.F2.MG	19	Atypical	19.MG	PF	MG	47.63	2.45833	11.6853	7.06304e+06	3.09272e+07	6.84899	7.49034	34079	171503	16373.1	38808.5	78394.2	92953.8	164768	139317	39502.8	51.8137	157410	300675	51.8137	29459.8	545426
unique	128.19.F4.MG	19	Atypical	19.MG	PF	MG	75.2458	2.57232	13.0962	4.26504e+06	729787	6.62992	5.8632	5151	88596.2	65412.1	78867.2	118611	129168	444637	126850	18878.4	27531.1	207	28359.1	25875.1	19517.2	74914.4
unique	129.19.F5.MG	19	Atypical	19.MG	PF	MG	28.4794	0.992309	2.69746	3.36009e+08	376160	8.52635	5.57537	57830	5.63163e+06	13073.2	13073.2	49387.5	5.68682e+06	6.82128e+06	377669	8134.41	8715.44	33409.2	13073.2	5810.29	166008	6.52192e+07
unique	131.19.F7.MG	19	Atypical	19.MG	PF	MG	38.669	1.31168	3.71241	2.20591e+06	766354	6.34359	5.88443	37241	5967.76	3939.02	1969.51	3998.25	18851	14926.8	2973.51	6148.42	0	118022	4723.86	350158	1071.84	22720.2
unique	132.19.F9.MG	19	Atypical	19.MG	PF	MG	41.8112	2.44609	11.5432	4.23395e+06	405934	6.62675	5.60846	19869	79697	53166.8	50769.5	60678.4	144531	209684	88945.2	3324.26	65100	426.187	140588	185338	1522.1	53730
unique	133.19.F10.MG	19	Atypical	19.MG	PF	MG	28.9632	1.19842	3.31488	1.047e+08	246619	8.01995	5.39203	35600	45585.5	27204.3	14705	0	1.42197e+06	148521	575260	28821.8	37497.8	27204.3	68378.3	47791.3	7.31679e+06	1.5212e+07
unique	134.19.F12.MG	19	Atypical	19.MG	PF	MG	37.1378	2.35641	10.5529	4.74679e+06	65074.5	6.6764	4.81341	53264	82924.4	48190.6	54518	109526	346380	228187	36859.2	5739.2	27648.9	6305.1	117235	32127.1	6577.76	178661
unique	135.19.F21.MG	19	Atypical	19.MG	PF	MG	80.9074	2.43576	11.4245	1.91823e+06	547506	6.2829	5.73839	42198	31900	17637.6	18058.1	20115.1	134407	102848	7127.79	3545.71	22592.5	90688.4	31218.2	2750.2	10390.4	32870.4
unique	136.19.F22.MG	19	Atypical	19.MG	PF	MG	31.34	1.64088	5.15973	2.1857e+07	313101	7.33959	5.49568	53992	130757	150492	115778	467060	465846	894246	8096.39	2266.99	809.639	3.07673e+06	809.639	254227	10120.5	315277
unique	137.19.F23.MG	19	Atypical	19.MG	PF	MG	32.7702	2.25153	9.50228	5.31748e+07	327450	7.72571	5.51514	75175	803900	742715	413268	2.02708e+06	1.94273e+06	3.2591e+06	30698.9	40601.7	2.16908e+06	16092.1	2.63752e+06	14323.8	56250.9	713579
unique	138.19.F26.MG	19	Atypical	19.MG	PF	MG	53.8734	2.07406	7.95703	2.47785e+06	193988	6.39408	5.28777	48358	10850	39121.5	24069.9	9210.34	217385	216821	1578.18	409.918	1819.01	1511.57	15615.3	69750.1	646.597	112910
unique	139.19.F27.MG	19	Atypical	19.MG	PF	MG	38.0456	2.22362	9.24069	8.81943e+06	212787	6.94544	5.32794	44576	183755	221149	101399	24286.3	765784	471381	40401.3	67942.2	28985.2	8062.45	233811	118810	11918.2	128745
unique	140.19.F28.MG	19	Atypical	19.MG	PF	MG	39.6796	1.46358	4.3214	4.84706e+07	1.49178e+06	7.68548	6.17371	44313	289316	81763.3	82583.7	443272	880528	2.45235e+06	6.26236e+06	16626.1	0	3281.47	18595	12032.1	136207	1.03653e+06
unique	141.19.F29.MG	19	Atypical	19.MG	PF	MG	45.591	2.42016	11.2477	1.34718e+06	147576	6.12943	5.16902	29855	24547.5	21851.4	15443.7	28157.5	78437	101529	15540.8	5180.25	902.483	3418.15	40013.8	28495.9	2331.41	15632.3
unique	142.19.F32.MG	19	Atypical	19.MG	PF	MG	42.2116	2.62156	13.7572	3.68667e+06	1.45561e+07	6.56663	7.16305	38969	79846.7	31621.8	27884.9	47491.8	110239	251697	86563.7	56990.1	75447.6	30959.5	113573	7994.13	21601.5	65367.6
unique	159.19.N2.MG	19	Typical	19.MG	PF	MG	60.738	2.17995	8.84587	1.23521e+07	4.3655e+06	7.09174	6.64003	23291	80346.5	104610	110974	146904	168118	225394	1.04668e+06	121342	331197	177266	18959.6	39908.1	218828	102154
unique	160.19.N3.MG	19	Typical	19.MG	PF	MG	67.387	2.69234	14.7661	841647	1.09132e+06	5.92513	6.03795	10543	15028	6126.95	20157.1	21314.6	32710.3	11615.3	5236.84	973.925	18999.5	678.554	4211.03	17083.6	836.313	56812.3
unique	161.19.N4.MG	19	Typical	19.MG	PF	MG	63.9944	1.05306	2.8664	1.08088e+07	2.08517e+06	7.03378	6.31914	27175	6861.13	4971.83	8452.12	5568.45	18395.8	15114.4	34524.4	14080.2	0	89294.1	7358.31	994.367	3409.26	2.36991e+06
unique	163.19.N8.MG	19	Typical	19.MG	PF	MG	67.7476	2.12912	8.40742	8.11309e+06	1.58865e+07	6.90919	7.20103	5047	90824.2	333156	347624	53047.8	505159	453317	20897.6	3858.02	322707	3215.02	18888.2	1607.51	8803.02	81140.9
unique	164.19.N9.MG	19	Typical	19.MG	PF	MG	29.2616	1.05445	2.87038	8.12406e+06	2.0112e+06	6.90977	6.30345	26213	81820.2	1704.59	4648.87	3564.14	15031.4	2944.29	1983.52	309.925	0	77.4812	50982.7	1.44991e+06	295.167	398696
unique	166.19.N12.MG	19	Typical	19.MG	PF	MG	52.2802	1.20433	3.33451	1.54529e+07	1.88059e+08	7.18901	8.27429	14442	125457	10700	10967.5	12305	29157.4	10700	238824	52215.9	12840	54569.9	12572.5	2.84084e+06	34902.3	331445
unique	167.19.N21.MG	19	Typical	19.MG	PF	MG	36.6928	1.26811	3.55412	6.11633e+06	750276	6.78649	5.87522	46383	34417	27856.7	20505.1	11835	86569.9	73910.8	79172.3	38214.7	8307.55	1813.16	30691.8	12494.3	1.04096e+06	17048.4
unique	168.19.N23.MG	19	Typical	19.MG	PF	MG	101.504	1.79992	6.04916	3.23589e+06	1.78939e+06	6.50999	6.2527	26277	3694.36	584.94	738.872	738.872	6988.5	3755.93	314168	87310	831.231	12376.1	7419.5	111139	103237	49844.5
unique	169.19.N25.MG	19	Typical	19.MG	PF	MG	54.849	1.92518	6.85635	1.92014e+08	1.44623e+08	8.28333	8.16024	19091	447574	2.0166e+06	1.49862e+06	5028.93	1.36913e+07	1.26729e+07	1.28861e+07	2.36158e+06	349510	5028.93	125723	7543.39	1.78168e+06	2.46657e+06
unique	170.19.N26.MG	19	Typical	19.MG	PF	MG	52.8224	2.03113	7.6227	2.85574e+08	2.08178e+07	8.45572	7.31844	11840	1.60937e+07	506509	681375	259284	2.90639e+06	5.13744e+06	1.09888e+07	607810	2.01518e+07	253254	9.12921e+06	36179.2	999235	3.10682e+06
unique	171.19.N27.MG	19	Typical	19.MG	PF	MG	23.5854	0.3134	1.36807	2.81196e+08	3.17651e+06	8.44901	6.50195	53956	277517	37784	39086.9	44298.5	183708	164165	1.27892e+06	329372	492495	6.6595e+07	110746	3908.69	110436	291601
unique	172.19.N28.MG	19	Typical	19.MG	PF	MG	64.9564	2.44037	11.4773	1.40261e+08	2.44192e+06	8.14694	6.38773	23612	3.46315e+06	736588	1.11676e+06	1.08706e+06	8.2777e+06	7.02729e+06	4.1047e+06	620159	1485.06	1.65732e+06	3.62205e+06	231669	1.66043e+06	3.53161e+06
unique	173.19.N29.MG	19	Typical	19.MG	PF	MG	33.5202	1.94	6.95876	6.70053e+07	1.7931e+06	7.82611	6.2536	53932	574922	73301.8	370857	259041	1.39553e+06	2.30031e+06	2.19334e+06	215681	1.66296e+06	7.10313e+06	85104.6	621.201	535712	478029
unique	174.19.N31.MG	19	Typical	19.MG	PF	MG	68.16	2.11145	8.26021	1.12561e+08	816952	8.05139	5.9122	24369	2.94809e+06	60047.2	167439	321022	1.9931e+06	351045	1.14644e+06	173675	1.4931e+06	45035.4	815256	1.31203e+07	423410	4.6729e+06
unique	175.27.F1.MG	27	Typical	27.MG	PF	MG	72.0818	2.58928	13.3202	7.22183e+07	8483.2	7.85865	3.92856	20367	1.51674e+06	265939	311148	364336	1.37668e+06	2.85618e+06	531877	9219.2	6.67683e+06	181725	741969	886.462	251586	4.04733e+06
unique	176.27.F2.MG	27	Typical	27.MG	PF	MG	44.6062	2.58299	13.2366	1.12508e+08	2.826e+06	8.05118	6.45117	48671	1.84293e+06	2.38558e+06	4.22794e+06	1.76376e+06	5.46118e+06	7.37288e+06	94313.7	924.644	0	23116.1	666322	25427.7	245471	7.30249e+06
unique	177.27.F3.MG	27	Typical	27.MG	PF	MG	38.9834	1.00376	2.72853	1.90117e+08	2.54635e+06	8.27902	6.40592	24171	507324	200570	291023	178940	731491	641038	3.06644e+07	511257	827843	1.84249e+06	141579	11798.2	1.13862e+06	2.20046e+06
unique	178.27.F4.MG	27	Typical	27.MG	PF	MG	30.6336	0.546469	1.72714	1.61715e+08	793914	8.20875	5.89977	56113	540367	0	77092.4	274507	389785	157067	283585	21326.5	0	3.67709e+07	144098	393387	20585.4	1.29276e+06
unique	179.27.F5.MG	27	Typical	27.MG	PF	MG	75.6786	2.18327	8.87527	6.70054e+07	2.74967e+07	7.82611	7.43928	11915	336011	129343	594698	264310	1.65053e+06	1.36092e+06	298052	21369.8	444266	157461	120908	49206.7	60253.1	1.12968e+07
unique	180.27.F6.MG	27	Typical	27.MG	PF	MG	46.7738	1.82377	6.1952	3.04388e+08	1.07106e+07	8.48343	7.02981	38981	72229.8	40995.3	64421.2	72229.8	74182	316249	9.4094e+06	568468	0	1.03855e+06	113225	113225	9.84073e+06	4.90902e+07
unique	181.27.F7.MG	27	Typical	27.MG	PF	MG	60.5434	2.02025	7.54024	8.55598e+07	149511	7.93227	5.17467	29244	3.95923e+06	0	178469	334264	362789	791407	1.10417e+06	9947.45	731.43	32182.9	381075	8045.73	8359.2	1.36534e+07
unique	182.27.F8.MG	27	Typical	27.MG	PF	MG	35.7174	0.871253	2.3899	1.27214e+08	106805	8.10454	5.02859	65109	1.07121e+06	5861.59	195386	58127.5	918316	552944	172722	27744.9	488.466	2.66517e+07	0	132374	13491	2.12273e+06
unique	183.27.F9.MG	27	Typical	27.MG	PF	MG	53.5894	1.40627	4.0807	8.51776e+07	31341.1	7.93033	4.49611	48715	1.06089e+06	13113.7	62071.3	2622.73	180094	107532	697297	38816.4	79993.3	1.51034e+07	14425	1.11466e+06	37467.6	2.52365e+06
unique	184.27.F10.MG	27	Typical	27.MG	PF	MG	40.521	1.67037	5.31411	2.175e+08	339627	8.33746	5.531	35636	5.54187e+06	2.14839e+06	64085.5	32042.8	1.54263e+06	3.59794e+06	1.93355e+06	40282.3	3.27004e+07	798017	2.32997e+06	10680.9	793440	3.91198e+06
unique	185.27.F11.MG	27	Typical	27.MG	PF	MG	84.6116	2.46426	11.7548	1.50273e+08	786676	8.17688	5.8958	22967	1.2906e+06	490724	1.02398e+06	302613	3.47596e+06	3.20934e+06	1.17041e+07	1.76268e+06	139039	618312	1.0158e+06	4.0681e+06	1.07648e+06	5.30917e+06
unique	186.27.F12.MG	27	Typical	27.MG	PF	MG	59.5178	1.47476	4.36997	1.89629e+08	6.71732e+06	8.2779	6.8272	33053	1.00686e+06	25817	414506	674110	1.39268e+06	1.83587e+06	875483	232927	1434.28	3.32551e+07	0	3.12386e+06	144794	4.81644e+06
unique	187.27.F13.MG	27	Typical	27.MG	PF	MG	62.5726	2.54225	12.7082	6.30996e+07	46674.1	7.80003	4.66908	26358	1.37532e+06	455448	428516	1.18381e+06	3.15941e+06	1.41123e+06	332280	34951.6	1.85112e+06	182538	256751	8977.3	17669.6	5.41887e+06
unique	188.27.F14.MG	27	Typical	27.MG	PF	MG	46.4564	2.13322	8.44204	7.02772e+07	74243.9	7.84681	4.87066	88457	1.79274e+06	94344.4	279855	576792	1.69105e+06	1.75898e+06	124733	23516.6	7.45857e+06	594071	69914.1	1.34148e+06	55613.5	2.426e+06
unique	189.27.F15.MG	27	Typical	27.MG	PF	MG	56.2756	2.62248	13.7699	1.18425e+08	80251.4	8.07344	4.90445	31233	2.62194e+06	2.1186e+06	1.22661e+06	1.24841e+06	4.29501e+06	4.47227e+06	862984	131950	1895.83	110906	2.33567e+06	2.19917e+06	182361	9.31126e+06
unique	190.27.F16.MG	27	Typical	27.MG	PF	MG	68.0232	2.63556	13.9511	5.28402e+07	2.65974e+07	7.72296	7.42484	11998	1.13846e+06	0	522985	788331	1.66364e+06	1.91137e+06	2.07432e+06	278338	2.49712e+06	313791	509773	168456	81790.1	1.54772e+06

## Sheet: FigS2 PF&Reversion IL
Title: Manipulating colony age demographics to investigate changes in gut microbiota associated with phenotypic plasticity in the worker honey bee Apis mellifera																															Title: Changes in gut microbiota and metabolism associated with phenotypic plasticity in the honey bee Apis mellifera
Authors: Duan C .Copeland1,2*, Patrick W. Maes1,3, Brendon M. Mott1, and Kirk E. Anderson1*																															Authors: Duan C .Copeland1,2*, Patrick W. Maes1,3, Brendon M. Mott1, and Kirk E. Anderson1*
ileum Amplicon libraries corrected for 16S copy number																															ileum Amplicon libraries corrected for 16S copy number
label	Group	Age	BehavioralCaste	ageXtissue	Study	Tissue	sobs	shannon	eff sp.	16S	18S	Log10_16S	Log10_18S	TotalSeqs	L_apis	L_kim	L_mell	L_helsing	B_mellis	B_indic	B_ast	S_alvi	S_unc	G_apicola	G_unc	G_apis	G_sp	F_perr	A_kunk	SumOther
unique	001.7.F3.IL	7	Forager	7.IL	PF	IL	14.3598	0.735533	2.08659	1.53751e+07	3403.29	7.18682	3.5319	68801	3.17732e+06	89891.4	39051.6	31230.1	558.679	0	227606	5251.58	0	6145.47	0	0	0	4525.3	2100.63	195896
unique	002.7.F4.IL	7	Forager	7.IL	PF	IL	20.4068	1.44796	4.25442	5.15149e+07	116511	7.71193	5.06637	67066	25924.2	0	961690	377340	920979	0	448776	1.28353e+06	4800.77	7.90629e+06	31301	0	1152.18	7297.17	332290	373047
unique	003.7.F5.IL	7	Forager	7.IL	PF	IL	19.973	1.2965	3.65648	1.86393e+08	47870.4	8.27043	4.68007	76559	78516.7	1.45834e+06	2.01952e+06	77299.4	1.01889e+06	0	783342	1.41288e+07	189292	51735.8	0	608.657	608.657	2.53926e+07	182597	883357
unique	004.7.F6.IL	7	Forager	7.IL	PF	IL	20.1184	1.23366	3.43378	2.12307e+08	131802	8.32696	5.11992	70118	56015.3	355016	346690	1.16421e+06	1.92345e+06	0	2.15129e+06	37091.2	756.964	2270.89	1.70877e+07	0	28007.7	2.86958e+07	87202.3	844943
unique	005.7.F9.IL	7	Forager	7.IL	PF	IL	24.9268	1.44511	4.2423	1.76874e+08	296363	8.24766	5.47182	64397	2.90386e+06	164110	783473	885097	5.68e+06	0	2.16433e+06	90638.4	0	67978.8	686.654	0	0	2.64115e+07	3.25639e+06	751951
unique	006.7.F10.IL	7	Forager	7.IL	PF	IL	26.9454	1.76073	5.81668	1.1318e+08	101520	8.05377	5.00655	80794	3.85828e+06	116971	638436	744901	2.19583e+06	0	603765	43776.5	0	0	43776.5	3.43348e+06	0	1.36604e+07	1.59809e+06	722890
unique	007.7.F11.IL	7	Forager	7.IL	PF	IL	21.1748	1.26605	3.54683	1.30121e+08	108027	8.11435	5.03353	87740	4.96778e+06	10752	29289.8	40041.8	73409.9	0	51535.2	1.44914e+07	118642	1.14275e+07	279922	0	0	58950.4	573932	198950
unique	008.7.F12.IL	7	Forager	7.IL	PF	IL	24.2084	1.33691	3.80724	1.75541e+08	3.85032e+06	8.24438	6.5855	92612	6.28721e+06	17059	306115	97141.8	520301	0	299481	1.62985e+07	163482	45490.8	473.862	0	473.862	1.85636e+07	274082	712045
unique	009.7.F21.IL	7	Forager	7.IL	PF	IL	14.5906	0.895671	2.44898	8.36827e+07	9236.35	7.92264	3.9655	57507	9.35931e+06	107319	0	202269	198995	0	31650	13096.6	0	1.07894e+07	54569	0	2546.55	20736.2	1455.17	104882
unique	010.7.F22.IL	7	Forager	7.IL	PF	IL	31.5166	0.838734	2.31344	1.61913e+07	585975	7.20928	5.76788	26897	31152.2	3.15465e+06	557279	6922.72	155310	0	58692.6	7675.19	0	7073.21	150.494	0	0	1504.94	3973.04	47135.8
unique	011.7.F23.IL	7	Forager	7.IL	PF	IL	21.876	1.57159	4.81431	9.23051e+06	164934	6.96523	5.21731	21590	41471	543292	29606.9	207676	1.10604e+06	0	124841	4809.79	0	6840.59	106.884	0	0	3740.95	2907.25	177791
unique	012.7.F25.IL	7	Forager	7.IL	PF	IL	16.6198	1.11967	3.06385	5.01191e+07	149072	7.7	5.1734	53927	911497	33690.3	189363	347126	362693	0	9758.57	2.43174e+06	3717.55	8.15816e+06	40196	0	0	3020.51	1487.02	27881.6
unique	013.7.F27.IL	7	Forager	7.IL	PF	IL	15.3678	0.631626	1.88067	5.40008e+07	5636.62	7.7324	3.75102	57359	2.96275e+06	8473.08	4942.63	52015.3	52015.3	0	22359.5	1.03341e+07	23301	7766.99	0	0	0	4942.63	753.162	20072.5
unique	014.7.F28.IL	7	Forager	7.IL	PF	IL	19.9494	1.36758	3.92585	1.88445e+08	126929	8.27519	5.10356	68778	6.10862e+06	532912	319884	71922.5	847316	0	344543	1.68429e+07	413726	12329.6	0	0	684.977	2.05171e+07	5479.81	824557
unique	015.7.F30.IL	7	Forager	7.IL	PF	IL	21.7334	1.60968	5.00123	5.95033e+07	137465	7.77454	5.13819	51309	10147.4	3189.19	687705	893263	1.65084e+06	0	368496	5.06762e+06	75960.7	5.51382e+06	105823	0	0	2609.34	0	374607
unique	016.7.F32.IL	7	Forager	7.IL	PF	IL	15.577	0.915118	2.49707	6.40751e+07	204179	7.80669	5.31001	39283	1.17546e+07	380050	461605	383720	2.72885e+06	0	172083	12641.1	0	11010	407.779	0	0	14272.3	6198.24	69245.4
unique	032.7.N1.IL	7	Nurse	7.IL	PF	IL	26.4326	1.44901	4.25888	1.21643e+08	4.09165e+06	8.08509	6.6119	68757	3.70555e+06	239724	40691.1	45556.4	287049	1.41623e+06	88016.7	8.5991e+06	56171.4	0	322433	442.295	40691.1	1.47461e+07	152149	477678
unique	033.7.N3.IL	7	Nurse	7.IL	PF	IL	13.7914	0.617367	1.85404	1.06615e+08	76293.9	8.02782	4.88249	63246	6.16045e+06	2528.58	0	0	14328.6	0	10957.2	20228.6	0	25285.8	0	0	0	2.02172e+07	8428.58	145035
unique	034.7.N4.IL	7	Nurse	7.IL	PF	IL	22.2606	1.33082	3.78415	1.22735e+08	2788.09	8.08897	3.44531	62477	2.16634e+06	29467.3	10313.6	18662.6	127692	0	28976.2	1.47351e+07	46165.4	1.79947e+06	755836	0	178768	1.03651e+07	31431.8	288742
unique	035.7.N7.IL	7	Nurse	7.IL	PF	IL	26.8936	1.60951	5.00035	1.22945e+08	4968.52	8.08971	3.69623	55368	2.55525e+06	218720	12212.8	296438	1.158e+06	6661.53	590655	1.36783e+07	26646.1	6.22409e+06	86044.7	0	46630.7	5.36753e+06	70168.1	287828
unique	036.7.N8.IL	7	Nurse	7.IL	PF	IL	25.1488	1.54829	4.70344	1.50046e+08	31006.4	8.17622	4.49145	54907	271906	1.11837e+06	1.27277e+06	599833	4.22616e+06	0	1.57542e+06	1.31827e+07	91546.3	25277.7	1.45969e+07	683.181	6831.81	10930.9	22954.9	380004
unique	037.7.N11.IL	7	Nurse	7.IL	PF	IL	24.9514	1.66085	5.26377	9.31561e+07	306779	7.96921	5.48683	62861	3.45477e+06	214881	251929	359740	679098	0	393825	5.73213e+06	48533.5	1.01676e+07	96325.9	0	370.484	503859	866341	228722
unique	038.7.N12.IL	7	Nurse	7.IL	PF	IL	23.0332	1.60171	4.96152	1.35549e+08	14759.4	8.1321	4.16907	49814	4.16125e+06	260546	657828	627895	753747	2.8422e+06	155103	1.31613e+07	46939.1	12925.3	0	0	680.277	1.06756e+07	140409	268517
unique	039.7.N23.IL	7	Nurse	7.IL	PF	IL	28.575	1.71906	5.57926	9.11228e+07	743742	7.95963	5.87142	55302	7.9194e+06	109574	205142	1.34208e+06	969689	0	836223	6.27703e+06	25127.9	29659.1	411.933	0	3707.39	4.33106e+06	226069	338873
unique	040.7.N24.IL	7	Nurse	7.IL	PF	IL	16.6244	0.69304	1.99979	9.31355e+07	141937	7.96912	5.1521	66010	3.97953e+06	19047.6	6349.18	309346	488887	0	95237.8	12345.6	0	11287.4	0	0	0	1.82846e+07	1693.12	56703.4
unique	041.7.N25.IL	7	Nurse	7.IL	PF	IL	20.5508	1.72894	5.6347	4.26017e+07	118988	7.62943	5.0755	61475	1.54433e+06	83852.1	230247	710144	3.34594e+06	519.744	315831	1.06755e+06	3464.96	7969.41	173.248	0	0	3.17408e+06	103256	28112
unique	042.7.N26.IL	7	Nurse	7.IL	PF	IL	14.2414	0.327361	1.3873	5.80125e+07	72421.4	7.76352	4.85987	62094	106740	10977.7	68902.4	143177	333534	0	79646.5	22422.5	0	19152.5	0	0	934.269	1.36658e+07	3737.08	35608
unique	043.7.N27.IL	7	Nurse	7.IL	PF	IL	27.6182	1.18803	3.28062	1.71232e+06	366528	6.23358	5.56411	6685	2625.46	27599.4	512.286	240582	5058.82	0	1088.61	3201.79	0	1793	0	0	0	5186.89	51.2286	105937
unique	044.7.N28.IL	7	Nurse	7.IL	PF	IL	19.1806	0.950012	2.58574	1.05824e+08	408596	8.02458	5.61129	71648	5.99438e+06	13662.2	31755.4	42832.8	76434.5	200871	12923.7	9231.21	369.249	35078.6	2.24319e+06	0	4800.23	1.76235e+07	6498.78	119832
unique	045.7.N29.IL	7	Nurse	7.IL	PF	IL	28.3574	1.90963	6.75058	1.60425e+08	1.67133e+06	8.20527	6.22306	63943	5.55339e+06	627.219	33869.8	287893	256532	4.25944e+06	97218.9	9.20192e+06	101609	3.75641e+06	70248.5	0	5644.97	1.18914e+07	2.8842e+06	743195
unique	046.7.N31.IL	7	Nurse	7.IL	PF	IL	19.976	0.846725	2.332	1.13624e+08	264914	8.05547	5.4231	69010	9.36685e+06	19757.8	110726	225980	142421	0	70798.8	1.80862e+07	18934.6	6174.32	0	0	1646.48	30871.6	329.297	245419
unique	047.7.N32.IL	7	Nurse	7.IL	PF	IL	26.5996	1.60448	4.97527	6.25474e+07	709.773	7.79621	2.85112	72848	9.12564e+06	338289	1287.9	699545	386371	0	116984	15454.8	0	9873.92	0	0	0	6224.86	0	3.72617e+06
unique	063.13.F1.IL	13	Forager	13.IL	PF	IL	26.7498	1.87824	6.54195	1.26825e+09	184897	9.1032	5.26693	60563	1.15908e+07	4.8583e+06	1.07637e+07	523524	9.26009e+07	1.52345e+06	2.74902e+07	7.2372e+07	811462	319350	0	0	0	7.6691e+07	0	1.32205e+07
unique	064.13.F2.IL	13	Forager	13.IL	PF	IL	18.8776	0.892716	2.44175	2.03715e+08	14486.9	8.30902	4.16098	76897	9.97158e+06	125837	114578	51659.4	156303	662.3	97358.1	41724.9	0	35101.9	662.3	0	3973.8	3.6043e+07	3708.88	3.23152e+06
unique	065.13.F3.IL	13	Forager	13.IL	PF	IL	26.9752	1.44441	4.23934	3.43084e+08	9878.3	8.5354	3.99468	86867	1.52689e+07	163906	586506	558859	1.73681e+06	0	1.19375e+06	3.18174e+07	135271	1974.77	3.16545e+07	0	0	935052	47394.4	1.25193e+06
unique	066.13.F4.IL	13	Forager	13.IL	PF	IL	22.73	1.10901	3.03135	1.38787e+08	117906	8.14235	5.07154	68877	1.8738e+07	466472	149110	70524.9	512313	0	342550	64479.9	0	1.29731e+07	55412.4	0	1511.25	45337.5	20150	945528
unique	067.13.F5.IL	13	Forager	13.IL	PF	IL	23.5918	1.49215	4.44662	2.90725e+08	70077.5	8.46348	4.84558	75390	2.12095e+06	725945	259335	786681	1.13278e+07	0	2.14313e+06	2.87794e+07	401053	53023.8	0	0	0	2.47477e+07	771.256	1.00773e+06
unique	068.13.F6.IL	13	Forager	13.IL	PF	IL	22.6042	1.11433	3.04753	6.81132e+07	183465	7.83323	5.26355	71778	1.2605e+07	652873	106993	76389.9	933760	0	406148	22774.6	0	32264.1	237.236	0	3558.54	17555.4	5693.66	1.6329e+06
unique	069.13.F7.IL	13	Forager	13.IL	PF	IL	23.884	1.44266	4.23195	1.73452e+08	151985	8.23918	5.1818	70766	7.82442e+06	278809	696103	162996	1.85852e+06	0	618895	1.79841e+07	86400.2	42280.9	4289.37	0	0	1.33375e+07	12255.3	342225
unique	070.13.F8.IL	13	Forager	13.IL	PF	IL	33.584	1.54953	4.70926	7.41224e+07	10608.1	7.86995	4.02564	74384	3.14042e+06	18684.1	35873.4	56799.6	176627	0	105129	6.8563e+06	37617.2	6477.14	0	0	2740.33	6.65452e+06	173388	922781
unique	071.13.F10.IL	13	Forager	13.IL	PF	IL	26.1898	1.54546	4.69012	2.10276e+08	162689	8.32279	5.21136	75638	9.73148e+06	725587	514305	239082	1.91544e+06	0	625506	1.89535e+07	156376	0	11120.1	575465	0	1.79937e+07	22796.2	829287
unique	072.13.F21.IL	13	Forager	13.IL	PF	IL	19.1986	1.04865	2.85381	1.24652e+08	18162.5	8.0957	4.25918	60532	8.91459e+06	248142	30889.1	786127	897328	0	245568	1.93324e+07	63322.6	468999	9266.72	0	0	37066.9	19357.2	79262.6
unique	073.13.F22.IL	13	Forager	13.IL	PF	IL	24.2664	1.53162	4.62567	2.09068e+08	394434	8.32029	5.59597	86002	4.79568e+06	1.24891e+06	710449	134311	4.62491e+06	0	558514	2.04553e+07	150112	1.82997e+07	328788	0	607.741	41934.1	17016.7	676541
unique	074.13.F24.IL	13	Forager	13.IL	PF	IL	18.0514	0.793791	2.21177	1.17876e+08	152117	8.07143	5.18218	58407	5.85829e+06	387996	133705	203837	489410	1009.09	53481.9	2.20714e+07	85268.3	36327.3	0	0	4540.92	13118.2	16549.1	83012.1
unique	075.13.F25.IL	13	Forager	13.IL	PF	IL	19.3912	0.876776	2.40314	1.35259e+08	20645.5	8.13117	4.31483	61577	9.28388e+06	190005	213069	82921.2	539812	0	206479	53816.4	0	20318.4	1098.29	0	1647.44	2.28577e+07	3075.22	271880
unique	076.13.F26.IL	13	Forager	13.IL	PF	IL	12.6306	0.429737	1.53685	8.27947e+07	149995	7.918	5.17608	55640	17112.5	10788.3	5580.16	5580.16	120159	0	70310	15252.4	0	1.83896e+07	97838.8	0	0	10788.3	6845	1.46951e+06
unique	077.13.F28.IL	13	Forager	13.IL	PF	IL	14.8574	0.683052	1.97991	1.65072e+08	567407	8.21767	5.75389	63001	9.78688e+06	61573.3	77294.2	37992	168344	0	56988.1	78604.2	655.035	70088.8	0	0	1310.07	3.06845e+07	0	183904
unique	078.13.F32.IL	13	Forager	13.IL	PF	IL	26.4368	1.73883	5.69067	9.9013e+07	65295.8	7.99569	4.81489	63047	7.39923e+06	648208	85590.2	853546	943063	0	676084	39654.2	392.616	15704.6	0	0	0	23949.6	359008	1.02785e+07
unique	095.13.N2.IL	13	Nurse	13.IL	PF	IL	24.6128	1.56549	4.78502	2.35517e+08	158364	8.37202	5.19966	104435	6.69723e+06	912208	33827.2	12967.1	312902	2.64247e+06	18605	3.05139e+07	386194	8.41171e+06	357441	75547.5	563.787	7.15559e+06	4059.27	1.01354e+06
unique	096.13.N3.IL	13	Nurse	13.IL	PF	IL	22.7112	1.04171	2.83405	8.02247e+07	780509	7.90431	5.89238	69606	1.40122e+06	0	160781	46678.4	135137	0	65695.6	2.64338e+06	76356.7	1.4572e+07	103154	327902	288.138	14118.8	73763.4	314886
unique	097.13.N4.IL	13	Nurse	13.IL	PF	IL	29.976	1.90869	6.74422	9.84839e+07	40831.7	7.99337	4.611	88353	1.27378e+06	103664	266683	324367	422736	1.97351e+06	169150	349169	4.18807e+06	278.666	8.19278e+06	9195.98	5015.99	6.18945e+06	90733.7	784681
unique	098.13.N5.IL	13	Nurse	13.IL	PF	IL	25.56	1.38098	3.97882	7.01501e+07	1.63455e+06	7.84603	6.2134	80316	4.19048e+06	11572.9	41269.4	25547.7	147609	0	34282	2.53163e+06	24019.2	9.10045e+06	142369	873.427	4367.13	8734.27	684767	315752
unique	099.13.N7.IL	13	Nurse	13.IL	PF	IL	15.1664	1.12041	3.06612	2.01159e+08	559014	8.30354	5.74742	56248	6.40245e+06	1788.14	3576.29	1788.14	11622.9	0	2682.21	1.32636e+07	364781	2.86139e+07	295938	0	0	1.08809e+06	5722.06	175440
unique	100.13.N8.IL	13	Nurse	13.IL	PF	IL	22.1486	1.04292	2.8375	6.53509e+07	40771.8	7.81525	4.61036	78302	2.28743e+06	107663	224299	123730	386211	22742.9	180065	780560	11475.8	1.1882e+07	67185.4	208.65	0	177561	0	65350.8
unique	101.13.N9.IL	13	Nurse	13.IL	PF	IL	21.8974	1.09741	2.99639	1.73614e+08	6434.46	8.23958	3.80851	86283	4.17772e+06	7042.51	3521.26	0	37224.7	0	6036.44	2.51005e+07	392872	0	485430	1.25563e+07	5533.4	115698	55937.7	336370
unique	102.13.N10.IL	13	Nurse	13.IL	PF	IL	28.091	1.48534	4.41648	1.44812e+08	2.30585e+06	8.1608	6.36283	81265	9.81909e+06	17819.7	10691.8	9800.82	612997	738180	212054	8.79134e+06	482468	1.43355e+07	514989	0	13810.3	7127.87	3207.54	477769
unique	103.13.N11.IL	13	Nurse	13.IL	PF	IL	29.0714	1.76352	5.83296	5.56796e+07	11289.3	7.7457	4.05267	62082	2.90116e+06	173321	153814	398660	1.87895e+06	224.218	772880	125562	2466.4	6.35613e+06	191034	0	6502.32	11883.6	36233.6	680777
unique	104.13.N22.IL	13	Nurse	13.IL	PF	IL	17.253	1.23637	3.44311	1.86793e+08	51106.7	8.27136	4.70848	57670	1.0845e+07	39677.7	50204.4	2429.24	151423	0	29960.7	1.30013e+07	412972	2.12915e+07	425118	0	0	9716.98	647.799	330622
unique	105.13.N23.IL	13	Nurse	13.IL	PF	IL	20.4344	1.5125	4.53808	2.7184e+08	76631.7	8.43431	4.88441	54609	1.13273e+07	6222.43	51023.9	14933.8	54757.4	5.44711e+06	0	1.45941e+07	94580.9	3.96991e+06	450504	0	228985	3.08085e+07	0	688459
unique	106.13.N24.IL	13	Nurse	13.IL	PF	IL	26.196	1.66936	5.3088	9.69619e+07	47556.7	7.9866	4.67721	42211	9.47085e+06	1.26684e+06	574.269	526030	2.43088e+06	0	492723	1.66481e+06	9188.31	7.35466e+06	52832.8	0	6891.23	14356.7	0	716861
unique	107.13.N25.IL	13	Nurse	13.IL	PF	IL	19.246	1.23997	3.4555	1.54556e+08	879786	8.18909	5.94438	36646	6.66057e+06	39012.4	7380.72	9489.49	61154.5	0	17924.6	1.90749e+07	129690	2108.78	27414.1	578859	0	1.12271e+07	5061.06	601598
unique	108.13.N27.IL	13	Nurse	13.IL	PF	IL	23.4852	1.46637	4.33347	5.27245e+07	84264.3	7.72201	4.92564	41489	3.68851e+06	532468	50832.2	21603.7	564556	0	207459	1.95958e+06	10166.4	0	36535.7	5.93085e+06	0	36218	55661.3	54908.4
unique	109.13.N28.IL	13	Nurse	13.IL	PF	IL	36.3118	2.09837	8.15285	2.90077e+08	225216	8.46251	5.3526	58574	6.49868e+06	550946	302091	278568	4.16366e+06	5.46736e+06	1.23313e+06	8.23323e+06	86665.6	0	8.84484e+06	3714.24	638849	2.89104e+07	1.86306e+06	3.75722e+06
unique	110.13.N31.IL	13	Nurse	13.IL	PF	IL	25.5444	1.38807	4.00712	7.60446e+07	32587.2	7.88107	4.51305	47457	1.05638e+07	6008.96	32448.4	28442.4	22032.9	0	110164	9213.75	0	18427.5	3204.78	0	747916	5207.77	91336.3	5.54729e+06
unique	127.19.F2.IL	19	Forager	19.IL	PF	IL	24.3402	1.20689	3.34307	1.70219e+08	3.63809e+06	8.23101	6.56087	48746	8.63386e+06	64601.2	32300.6	30554.6	84679.9	0	61109.2	1.8654e+07	221739	4364.94	1.42175e+07	0	29681.6	22697.7	33522.8	343925
unique	128.19.F4.IL	19	Forager	19.IL	PF	IL	22.7642	1.23005	3.42141	8.04853e+07	441702	7.90572	5.64513	52833	6.88002e+06	204515	66267.5	219368	358378	0	583840	195375	1142.54	1.07483e+07	113112	0	761.696	32752.9	45092.4	498983
unique	129.19.F5.IL	19	Forager	19.IL	PF	IL	26.6	1.56064	4.76186	8.77339e+07	23064.4	7.94317	4.36294	53003	1.19609e+07	26898	12828.3	14483.5	2.31364e+06	0	1.57333e+06	63313.8	413.815	35588.1	17380.3	0	2069.08	24415.1	131428	4.31992e+06
unique	130.19.F6.IL	19	Forager	19.IL	PF	IL	25.1886	1.44003	4.2208	1.04436e+08	1.14779e+06	8.01885	6.05986	48793	5.63348e+06	11772.1	3745.67	82939.8	49228.8	1.78829e+06	33175.9	3.38876e+06	39062	0	14982.7	1.944e+06	5350.95	1.28862e+07	8561.52	163961
unique	131.19.F7.IL	19	Forager	19.IL	PF	IL	23.9726	1.50347	4.49728	1.19575e+08	215391	8.07764	5.33323	39736	4.26558e+06	361107	59432.2	181306	775628	0	243747	7.77133e+06	63193.8	38367.7	752.307	0	1.79425e+06	1.38703e+07	7222.15	346913
unique	132.19.F9.IL	19	Forager	19.IL	PF	IL	23.3632	1.56384	4.77712	2.03292e+08	35069.9	8.30812	4.54493	55724	6.14719e+06	331073	210683	288207	673090	0	374851	1.83139e+07	103973	6.4883e+06	135895	0	912.047	1.6861e+07	45237.5	631893
unique	133.19.F10.IL	19	Forager	19.IL	PF	IL	23.2894	1.47121	4.35451	8.16794e+07	17725	7.91211	4.24859	43280	47652.6	10379.8	5189.89	8492.54	1.7773e+06	471.808	86812.6	65581.3	943.616	57560.6	0	0	1415.42	50483.4	127577	1.36967e+07
unique	134.19.F12.IL	19	Forager	19.IL	PF	IL	26.8396	1.3077	3.69767	9.86133e+07	61517.1	7.99394	4.789	51682	7.77971e+06	955470	107329	158847	1.03084e+06	0	546187	76800.1	0	1.316e+07	70121.9	0	39115.6	15741.6	105326	438858
unique	135.19.F21.IL	19	Forager	19.IL	PF	IL	28.4438	1.32547	3.76396	2.24779e+08	1.14087e+06	8.35176	6.05724	50270	1.35943e+07	271639	304057	285054	2.40116e+06	3353.57	747846	3.18153e+07	182211	5.27405e+06	279464	0	31300	60364.3	73331.4	643717
unique	136.19.F22.IL	19	Forager	19.IL	PF	IL	28.5784	2.02693	7.59078	1.69634e+08	2044.69	8.22951	3.31063	66296	7.06915e+06	4.09078e+06	889801	1.42842e+06	5.33305e+06	0	5.38486e+06	48616	0	39020.8	1279.37	0	504071	1.37564e+07	0	2.91551e+06
unique	137.19.F23.IL	19	Forager	19.IL	PF	IL	25.932	1.45962	4.30432	2.46035e+08	351824	8.391	5.54633	69766	4.52018e+06	1.77827e+06	250386	662113	1.90787e+06	881.642	1.50144e+06	2.64431e+07	268019	2.26829e+07	535157	0	69649.7	49372	13401	620809
unique	138.19.F26.IL	19	Forager	19.IL	PF	IL	28.3638	1.60734	4.98953	2.35357e+08	1.69032e+06	8.37173	6.22797	59933	9.72227e+06	1.41176e+06	107011	14726.2	1.18203e+06	1.89478e+06	454550	2.34324e+07	319069	1.15159e+06	33379.5	0	16689.7	1.76695e+07	19635	1.06029e+06
unique	139.19.F27.IL	19	Forager	19.IL	PF	IL	24.757	1.29412	3.6478	1.06755e+08	31719.1	8.02839	4.50132	53033	4.60974e+06	12077.9	59886.4	156510	537468	0	102662	1.41115e+07	81022.8	24659.1	0	0	1509.74	6.37312e+06	24961	443237
unique	140.19.F28.IL	19	Forager	19.IL	PF	IL	30.1594	1.69239	5.43244	1.30866e+08	503575	8.11683	5.70206	50020	1.533e+07	795345	66714.8	728630	826086	0	831973	65406.7	654.067	0	3270.33	656683	4578.47	24200.5	6.68195e+06	3.79655e+06
unique	141.19.F29.IL	19	Forager	19.IL	PF	IL	28.2596	1.43748	4.21006	1.33323e+08	63873.4	8.1249	4.80532	66250	6.74513e+06	282745	144894	580583	1.05702e+06	4527.95	616807	1.64807e+07	41757.7	36223.6	503.105	0	1006.21	6.80047e+06	29381.3	378563
unique	142.19.F32.IL	19	Forager	19.IL	PF	IL	24.726	1.42838	4.17194	2.19401e+08	1.80847e+07	8.34124	7.25731	67727	8.4988e+06	87466.2	150636	163594	575009	0	266448	2.70943e+07	428423	1.20185e+07	4.81793e+06	0	13767.8	22676.4	23324.3	515873
unique	159.19.N2.IL	19	Nurse	19.IL	PF	IL	24.7392	1.7684	5.86149	1.64152e+08	2.67575e+06	8.21525	6.42745	55452	9.70077e+06	16281.4	37003.3	19981.8	13321.2	5.78139e+06	5920.52	2.5399e+06	27382.4	7.05578e+06	2.54804e+06	0	42183.7	1.24701e+07	159262	438454
unique	160.19.N3.IL	19	Nurse	19.IL	PF	IL	28.4264	1.8319	6.24574	1.05699e+08	344287	8.02407	5.53692	104252	4.95127e+06	236994	71478.4	34725.3	1.03441e+06	1.12059e+06	104683	4.43369e+06	85419.2	9.91953e+06	143971	228376	0	3.37545e+06	2433.31	514017
unique	161.19.N4.IL	19	Nurse	19.IL	PF	IL	22.3712	1.03762	2.82248	1.11951e+08	1.27879e+06	8.04903	6.1068	81615	4.18264e+06	14745.7	70985.1	19546.6	39436.2	0	23661.7	4.48509e+06	50066.8	9944.78	1.84215e+07	0	92589.3	24004.6	118240	306172
unique	162.19.N5.IL	19	Nurse	19.IL	PF	IL	21.725	1.3395	3.81714	1.84174e+08	729559	8.26523	5.86306	59110	1.7168e+06	67768.4	133200	0	116842	2.50899e+06	31936.8	1.72661e+07	156568	0	49073.7	2.57598e+06	10905.3	2.06538e+07	3738.95	566721
unique	163.19.N8.IL	19	Nurse	19.IL	PF	IL	20.7106	1.30355	3.68233	7.12289e+07	82457.8	7.85266	4.91623	62906	4.32739e+06	49538.4	553981	546338	813562	0	378473	350732	10756.9	1.04433e+07	102474	0	0	10756.9	0	166000
unique	164.19.N9.IL	19	Nurse	19.IL	PF	IL	27.5834	1.77735	5.91416	3.12174e+08	904886	8.4944	5.95659	86885	5.60142e+06	688052	662003	716795	3.61272e+06	4.36634e+06	593736	3.05509e+07	624277	0	189529	4.00525e+06	8084.16	2.36911e+07	7185.92	2.05612e+06
unique	165.19.N11.IL	19	Nurse	19.IL	PF	IL	18.6718	1.17335	3.23279	1.05008e+08	4.07112e+06	8.02122	6.60971	60849	2.51092e+06	7765.75	9922.9	0	17688.6	431.43	9491.47	9.50916e+06	22865.8	1.29343e+07	392602	431.43	0	41848.7	420041	203505
unique	166.19.N12.IL	19	Nurse	19.IL	PF	IL	22.4014	1.2474	3.48128	2.06732e+08	23750.1	8.31541	4.37566	60050	8.11091e+06	6885.32	16352.6	12910	32705.3	1.32112e+06	10328	992347	18934.6	2.26958e+06	109305	0	63689.3	3.22311e+07	3442.66	4.89248e+06
unique	167.19.N21.IL	19	Nurse	19.IL	PF	IL	26.4104	1.60606	4.98313	1.85839e+08	7.67041e+06	8.26914	6.88482	59906	9.53998e+06	775.545	654560	12408.7	3.203e+06	0	1.33549e+06	1.98066e+07	176824	41103.9	775.545	0	14735.3	9.80909e+06	21094.8	1.3872e+06
unique	168.19.N23.IL	19	Nurse	19.IL	PF	IL	20.3354	1.37134	3.94064	1.19086e+08	89159.5	8.07586	4.95017	57450	3.42851e+06	518.215	518.215	1036.43	7255.01	518.215	2591.08	1.18454e+07	56485.4	1.70234e+06	11918.9	0	53894.4	1.14437e+07	475929	469327
unique	169.19.N25.IL	19	Nurse	19.IL	PF	IL	25.3934	1.34325	3.83146	1.92014e+08	1.46363e+06	8.28333	6.16543	67891	7.12301e+06	22626.2	57272.6	94040.2	398080	0	117373	1.52175e+07	166161	2.24629e+07	354241	26161.5	9191.89	34646.4	273777	1.19108e+06
unique	170.19.N26.IL	19	Nurse	19.IL	PF	IL	21.4454	1.16585	3.20865	2.85574e+08	337958	8.45572	5.52886	60918	1.07516e+07	29299.1	19923.4	35158.9	62114	5859.81	55082.2	3.61632e+07	413703	2.22884e+07	782871	1171.96	28127.1	36330.8	15001.1	529815
unique	171.19.N27.IL	19	Nurse	19.IL	PF	IL	21.9426	1.5234	4.5878	2.81196e+08	1.57637e+07	8.44901	7.19766	48410	1.15156e+07	190233	85677.5	69703.7	254128	0	142312	2.69376e+07	389179	1.5011e+07	675255	31947.5	1.42762e+07	46469.1	22072.8	487707
unique	172.19.N28.IL	19	Nurse	19.IL	PF	IL	27.2906	1.6406	5.15828	1.40261e+08	994646	8.14694	5.99767	62528	7.02335e+06	50471.2	24114	28039.6	220952	812026	35329.8	1.42402e+07	72342.1	0	7.55386e+06	0	972412	3.09108e+06	297444	429587
unique	173.19.N29.IL	19	Nurse	19.IL	PF	IL	25.5632	1.36405	3.91202	6.70053e+07	38816.4	7.82611	4.58902	64105	3.40775e+06	108444	84664.6	34493	732976	662161	208526	1.23652e+06	16723.9	9.86186e+06	42593.6	0	32402.5	35276.9	116440	106694
unique	174.19.N31.IL	19	Nurse	19.IL	PF	IL	26.5946	1.81061	6.11415	1.12561e+08	173560	8.05139	5.23945	64077	5.99237e+06	80366.7	68509.3	22397.3	945955	2.82777e+06	101446	9.29662e+06	63239.4	49186.2	711443	2.58798e+06	7904.92	5.12239e+06	1053.99	197209
unique	175.27.F1.IL	27	Forager	27.IL	PF	IL	22.9038	1.21391	3.36663	7.22183e+07	18720.9	7.85865	4.27233	59217	6.19685e+06	13720	6097.77	5183.1	8231.98	0	23171.5	5.4328e+06	30183.9	6.09898e+06	70429.2	15244.4	7012.43	7317.32	3658.66	101706
unique	176.27.F2.IL	27	Forager	27.IL	PF	IL	27.1674	1.41728	4.1259	1.12508e+08	296335	8.05118	5.47178	76342	7.10233e+06	77371.4	156585	122689	296591	543442	55265.3	4.9864e+06	84371.7	7000.27	1.34641e+07	50107.2	3684.35	9579.32	884.245	880352
unique	177.27.F3.IL	27	Forager	27.IL	PF	IL	29.091	1.58137	4.86164	1.90117e+08	436657	8.27902	5.64014	69189	9.0361e+06	147694	141511	83807.6	609322	912266	230127	7.79136e+06	500785	2.26871e+07	364769	1373.89	4.16771e+06	28851.8	135741	495639
unique	178.27.F4.IL	27	Forager	27.IL	PF	IL	31.1234	2.00104	7.39673	1.61715e+08	1.48795e+06	8.20875	6.17259	60842	9.67629e+06	390055	151503	664.489	448530	4.26137e+06	266460	4.65807e+06	71100.3	0	146852	3.47993e+06	1.01255e+07	5.56443e+06	25516.4	872612
unique	179.27.F5.IL	27	Forager	27.IL	PF	IL	23.3504	1.25008	3.49063	6.70054e+07	1.81203e+07	7.82611	7.25816	44086	4.3328e+06	20898.3	55095.6	7979.37	128430	338173	38756.9	1.87933e+06	9499.25	9.35296e+06	216963	379.97	3039.76	17858.6	10943.1	253218
unique	180.27.F6.IL	27	Forager	27.IL	PF	IL	27.8874	1.54564	4.69098	3.04388e+08	6.77948e+06	8.48343	6.8312	63463	1.1191e+07	0	1199.08	77940	15588	1.69789e+06	37171.4	3.51905e+07	344135	414881	7.70887e+06	0	57555.7	1.69813e+07	259001	1.55111e+06
unique	181.27.F7.IL	27	Forager	27.IL	PF	IL	28.7862	1.59196	4.91338	8.55598e+07	107033	7.93227	5.02952	58365	6.61543e+06	403867	70365.3	24554.5	284759	2565.4	218059	4.89845e+06	226122	2565.4	302351	7.48071e+06	17957.8	47643.2	73004	530782
unique	182.27.F8.IL	27	Forager	27.IL	PF	IL	28.1346	2.04466	7.72653	1.27214e+08	737499	8.10454	5.86776	59027	5.53344e+06	15086.3	19396.7	0	85129.8	3.14549e+06	19396.7	0	2.39226e+06	538.796	61422.8	6.04691e+06	7.5577e+06	955825	12069	4.49499e+06
unique	183.27.F9.IL	27	Forager	27.IL	PF	IL	37.6102	2.15075	8.59128	8.51776e+07	127163	7.93033	5.10436	96468	5.95712e+06	28917	96242.8	7946.66	465762	2.34316e+06	71299.2	306829	811663	679439	17880	1.12224e+06	4.94194e+06	2.29592e+06	21014.5	1.60133e+06
unique	184.27.F10.IL	27	Forager	27.IL	PF	IL	22.1368	1.28686	3.62141	2.175e+08	28841.2	8.33746	4.46001	69905	9.62735e+06	0	10889.8	806622	265244	562380	271467	3.01546e+07	104231	1.08797e+07	967635	1555.68	3889.21	25668.8	96452.4	432656
unique	185.27.F11.IL	27	Forager	27.IL	PF	IL	28.5938	1.78184	5.94075	1.50273e+08	117694	8.17688	5.07075	91210	5.28369e+06	37481.7	61371.2	24301.3	188232	2.85602e+06	49014.5	1.47785e+07	157341	7.47286e+06	998826	142513	32539.1	4.19548e+06	13509.9	960862
unique	186.27.F12.IL	27	Forager	27.IL	PF	IL	35.5684	2.15139	8.5968	1.89629e+08	707508	8.2779	5.84973	81817	1.21883e+07	202221	51569.2	4056	337807	3.37923e+06	111250	263061	2.30787e+06	0	123418	8.25223e+06	5.23804e+06	4.83534e+06	44036.6	7.59074e+06
unique	187.27.F13.IL	27	Forager	27.IL	PF	IL	24.225	1.49979	4.48077	6.30996e+07	11088.6	7.80003	4.04488	60309	6.70425e+06	542754	92072	42112.5	666999	261.568	367242	3.89475e+06	56760.3	3.26882e+06	44205	0	1569.41	6277.63	1255.53	64355.6
unique	188.27.F14.IL	27	Forager	27.IL	PF	IL	26.9474	1.85317	6.37999	7.02772e+07	22958.3	7.84681	4.36094	91946	5.1814e+06	265796	76624.2	18535	263503	407198	50828	2.54159e+06	74904.5	4.82962e+06	578026	295796	22738.9	2.66312e+06	5350.32	221079
unique	189.27.F15.IL	27	Forager	27.IL	PF	IL	30.1198	1.6957	5.45044	1.18425e+08	173530	8.07344	5.23937	99451	6.00069e+06	64004.9	11014.8	595.395	150039	1.86269e+06	22625	7.03757e+06	40784.5	0	9.36764e+06	11907.9	79485.2	4.31185e+06	68351.3	422618
unique	190.27.F16.IL	27	Forager	27.IL	PF	IL	29.8106	1.38561	3.99726	5.28402e+07	1.4899e+06	7.72296	6.17316	79543	4.22078e+06	20759.3	13950.2	6144.75	46500.8	280998	12123.4	2.3076e+06	38695.3	5.73073e+06	124224	1826.82	4650.08	6476.9	31222	268351
unique	27NI1	27	Nurse	27F	Reversion	IL	40.0606	2.48642	12.0182	1.79712e+08	315678	8.25458	5.49924	63016	7.77487e+06	1.11294e+06	617426	96250.1	2.70641e+06	5.76859e+06	334380	5.41496e+06	447741	68444.5	8.03652e+06	2.36419e+06	1.22131e+06	3.99901e+06	54185.2	3.69611e+06
unique	27NI10	27	Nurse	27F	Reversion	IL	37.7916	1.84668	6.33875	1.4778e+08	823691	8.16962	5.91576	56348	1.26981e+07	153424	28193.3	40650.8	780233	1.52703e+06	131787	6.07008e+06	374381	79334.6	455027	1.11613e+07	101627	1311.32	173618	2.35888e+06
unique	27NI11	27	Nurse	27F	Reversion	IL	41.4404	1.63361	5.12233	3.7193e+08	3428.12	8.57046	3.53506	60046	1.58383e+07	1.22643e+06	102202	1548.52	727805	0	569856	4.08717e+07	230730	17033.7	2.38674e+07	0	15485.2	7742.6	91672.4	7.08814e+06
unique	27NI12	27	Nurse	27F	Reversion	IL	41.5622	2.07669	7.97804	1.90033e+08	2154.67	8.27883	3.33338	71818	1.20527e+07	1.18807e+06	27121.8	55566.6	289079	3.83807e+06	57551.1	1.73011e+07	176622	1.25686e+06	260634	1.50162e+06	1.95608e+06	2.98803e+06	26460.3	3.41587e+06
unique	27NI13	27	Nurse	27F	Reversion	IL	31.9088	1.96841	7.15926	1.11526e+08	316810	8.04737	5.5008	68218	4.36789e+06	714835	909790	371109	2.51725e+06	142231	1.46196e+06	7.83621e+06	208851	73567.9	8.06018e+06	408.711	4087.11	3269.68	62451	854128
unique	27NI14	27	Nurse	27F	Reversion	IL	28.0316	1.97251	7.1887	1.69785e+08	5000.44	8.2299	3.69901	68091	1.06629e+07	3116.89	3740.26	0	13090.9	3.86057e+06	1870.13	1.10581e+07	418909	5.40904e+06	412052	152727	7.00863e+06	394598	18950.7	2.2818e+06
unique	27NI15	27	Nurse	27F	Reversion	IL	37.668	1.99264	7.33487	9.77661e+07	1.33324e+07	7.99019	7.12491	52805	4.97671e+06	69892.5	94887.1	6480.1	294382	1.7038e+06	43972.1	8.60696e+06	91184.2	3.51684e+06	343445	3702.91	15274.5	2.65036e+06	78501.7	1.45322e+06
unique	27NI16	27	Nurse	27F	Reversion	IL	34.8246	1.75678	5.79375	2.37393e+08	948334	8.37547	5.97696	42531	1.0813e+07	245592	126982	15349.5	1.32424e+06	2.48104e+06	563745	2.3288e+07	295827	1.55072e+07	742358	4186.23	1.00609e+06	209311	454345	1.62815e+06
unique	27NI17	27	Nurse	27F	Reversion	IL	31.3708	2.03168	7.62689	2.9716e+08	69266.4	8.47299	4.84052	52597	1.81993e+07	117232	33898.5	8474.64	190679	1.0171e+07	12712	1.82939e+07	490117	0	1.33052e+06	1.07374e+07	7.90966e+06	1.31639e+06	18079.2	4.11793e+06
unique	27NI18	27	Nurse	27F	Reversion	IL	33.5454	1.89666	6.66363	3.57798e+08	225660	8.55364	5.35345	27343	2.23337e+07	1.56372e+06	886545	166841	2.77086e+06	0	1.79599e+06	3.04271e+07	2.04134e+06	16356.9	1.46002e+07	0	65427.6	8.81638e+06	73279	2.92326e+06
unique	27NI2	27	Nurse	27F	Reversion	IL	38.9534	1.97248	7.1885	9.38047e+07	29645.5	7.97222	4.47196	63217	6.45513e+06	73450.7	147643	70854	375415	2.02398e+06	72337.8	6.87655e+06	117224	3.67958e+06	427721	56386.4	53418.7	1.82922e+06	85766.7	818919
unique	27NI3	27	Nurse	27F	Reversion	IL	25.431	1.74832	5.74497	1.64832e+08	47170.1	8.21704	4.67367	55997	1.16706e+07	1.81914e+06	75061.6	26492.3	74325.7	0	585775	9.25833e+06	484221	8830.78	1.36656e+06	1.30666e+07	0	735.898	44742.6	2.04941e+06
unique	27NI4	27	Nurse	27F	Reversion	IL	28.7262	1.68187	5.37561	8.79337e+07	445146	7.94416	5.6485	51092	4.94339e+06	25386	5163.26	0	6023.8	236219	2151.36	5.16025e+06	451785	8.59769e+06	606253	32700.6	86914.9	860.543	512884	896264
unique	27NI5	27	Nurse	27F	Reversion	IL	37.775	2.0124	7.48123	6.18432e+07	6336.37	7.79129	3.80184	49705	4.20635e+06	142462	70608.7	622.103	200939	2.06569e+06	83361.8	1.67221e+06	59410.8	161747	76207.6	3.20632e+06	29860.9	2.80164e+06	40561.1	477493
unique	27NI6	27	Nurse	27F	Reversion	IL	39.1058	2.02917	7.60777	1.46475e+08	86478.2	8.16576	4.93691	53514	4.28635e+06	75955.4	101958	131382	537162	891620	242920	1.67909e+07	206653	0	1.56769e+06	3.83541e+06	0	1.80172e+06	2.26361e+06	2.50525e+06
unique	27NI7	27	Nurse	27F	Reversion	IL	38.4362	2.18054	8.85105	8.74157e+07	2.12664e+06	7.94159	6.32769	56264	4.44661e+06	48552.2	75741.5	39618.6	511158	2.24234e+06	67584.7	2.54064e+06	79625.6	240042	149541	5.63788e+06	181779	3.64957e+06	308248	1.17581e+06
unique	27NI8	27	Nurse	27F	Reversion	IL	34.0494	1.55808	4.74968	1.2774e+08	71777.8	8.10633	4.85599	42345	3.05058e+06	319010	107845	212673	732289	1.01133e+06	309205	7.66302e+06	426854	1.66134e+07	360488	0	4524.96	754.16	6033.28	841813
unique	27NI9	27	Nurse	27F	Reversion	IL	30.5806	1.84847	6.35008	2.87445e+08	280023	8.45856	5.44719	52108	1.30544e+07	835725	118601	2758.17	1.31151e+06	0	330980	2.83595e+07	852274	0	3.81179e+06	1379.08	4.98263e+06	1.39508e+07	495367	2.73943e+06
unique	8NI1	8	Nurse	8N	Reversion	IL	20.2932	1.24256	3.46448	7.07374e+07	459.32	7.84965	2.66212	36443	3.81658e+06	5823.13	20380.9	0	34938.8	238748	6308.39	9.41988e+06	77156.4	3.59238e+06	203324	0	0	3396.82	0	200330
unique	8NI10	8	Nurse	8N	Reversion	IL	33.9772	2.049	7.76017	7.52631e+07	474778	7.87658	5.67649	43001	2.01587e+06	280042	253351	112454	2.84024e+06	0	680853	5.48183e+06	49007.4	3.60598e+06	111579	0	7001.06	2.51644e+06	126019	531024
unique	8NI11	8	Nurse	8N	Reversion	IL	37.1348	2.18622	8.90153	1.9887e+08	1.71442e+06	8.29857	6.23412	50303	2.34043e+06	2.15561e+06	1.51021e+06	134417	1.05409e+07	3953.44	1.74445e+06	1.05152e+07	220404	988.359	192730	3.76565e+06	54359.8	1.26599e+07	344740	2.60181e+06
unique	8NI12	8	Nurse	8N	Reversion	IL	29.423	2.10527	8.20931	1.32193e+08	227066	8.12121	5.35615	53328	3.30867e+06	267718	705858	426365	6.63469e+06	0	2.35678e+06	4.39627e+06	104112	0	783322	1.17746e+06	796337	1.06715e+07	2478.87	1.06872e+06
unique	8NI13	8	Nurse	8N	Reversion	IL	25.2144	1.74474	5.72439	1.61286e+08	998460	8.2076	5.99933	47230	6.39614e+06	84519.1	67444.6	35002.9	108424	3.85288e+06	853.729	8.80963e+06	213432	0	110985	2.79255e+06	0	1.58452e+07	171429	1.35115e+06
unique	8NI14	8	Nurse	8N	Reversion	IL	21.7736	1.13851	3.1221	2.50422e+07	37415.2	7.39867	4.57305	24468	1.08411e+06	369984	15863.8	0	11002.3	0	14840.3	205205	4349.74	0	303970	0	0	4.1604e+06	4093.87	64690.9
unique	8NI15	8	Nurse	8N	Reversion	IL	31.011	1.98084	7.24881	5.62503e+07	252929	7.75012	5.403	37750	178809	94992.2	80836.5	94247.1	167261	2.14682e+06	745.037	3.9636e+06	43212.1	0	138577	1.55638e+06	3725.18	3.95503e+06	36059.8	1.20246e+06
unique	8NI16	8	Nurse	8N	Reversion	IL	25.6866	1.57627	4.83689	7.84594e+07	7366.69	7.89465	3.86727	33383	1.23096e+06	0	7050.84	0	4700.56	1.32027e+06	587.57	8.5985e+06	186260	0	249717	5.81988e+06	4112.99	278508	69098.2	1.37957e+06
unique	8NI17	8	Nurse	8N	Reversion	IL	32.9064	1.79996	6.04941	6.09212e+07	4863.26	7.78477	3.68693	42615	4.39808e+06	189776	79698.6	92207.4	553602	179054	121871	3.45206e+06	59684.6	4.55104e+06	115081	8220.04	8577.43	2144.36	112936	964556
unique	8NI2	8	Nurse	8N	Reversion	IL	26.3024	1.46267	4.31749	7.96203e+07	616236	7.90102	5.78975	23505	3.05288e+06	96540.3	102468	9315.29	71135	449675	32180.1	8.55398e+06	80450.3	0	264216	0	846.845	6.49361e+06	10839.6	516416
unique	8NI3	8	Nurse	8N	Reversion	IL	25.5566	1.65224	5.21865	9.3514e+07	212696	7.97088	5.32776	34889	4.66645e+06	133346	80409.8	42215.2	670.082	840953	28813.5	8.75462e+06	113914	670.082	67008.2	1.35089e+06	33504.1	6.38722e+06	77729.5	589166
unique	8NI4	8	Nurse	8N	Reversion	IL	36.0298	2.21461	9.15784	4.27065e+07	14348.4	7.63049	4.1568	26269	985196	62997.3	20728.1	3657.91	143878	1.24003e+06	17883.1	2.47152e+06	47552.8	149974	897406	406.434	204030	2.87999e+06	119329	1.05826e+06
unique	8NI5	8	Nurse	8N	Reversion	IL	28.8066	1.86315	6.44397	1.77332e+08	1.41844e+06	8.24879	6.15181	36928	1.26835e+07	247308	237704	86437.8	618270	7.50208e+06	50422	1.14782e+07	204089	4.18623e+06	393772	0	135659	5.34954e+06	7683.36	868002
unique	8NI6	8	Nurse	8N	Reversion	IL	27.5156	1.43894	4.21623	8.09508e+07	567763	7.90822	5.75417	32415	2.58411e+06	5618.98	6867.65	15608.3	56814.2	0	9364.97	7.85909e+06	76792.8	0	399572	0	152961	7.87906e+06	56439.6	846264
unique	8NI7	8	Nurse	8N	Reversion	IL	27.4748	1.95856	7.08913	6.99291e+07	68362.6	7.84466	4.83482	43622	3.2891e+06	82157.3	123436	40076.8	1.04159e+06	1.79223e+06	97386.5	5.0645e+06	57309.8	0	1.4107e+06	0	12023	3.77122e+06	0	528711
unique	8NI8	8	Nurse	8N	Reversion	IL	26.2438	1.70656	5.50999	8.35464e+07	2.85954e+06	7.92193	6.4563	28518	3.10684e+06	38817.2	1464.8	2929.6	17577.6	1.02463e+06	2197.2	7.95607e+06	130367	0	1.38424e+06	0	76169.7	5.8387e+06	345107	660543
unique	8NI9	8	Nurse	8N	Reversion	IL	26.3702	1.79515	6.02038	1.01158e+08	41625.8	8.005	4.61936	42552	8.36268e+06	17829.6	14858	0	6537.52	0	23178.5	5.1694e+06	158089	5.13314e+06	1.90004e+06	0	212172	3.16238e+06	35183.8	819041
unique	FI1	Initial	Forager	IF	Reversion	IL	33.8824	1.89417	6.64702	3.05263e+07	105441	7.48467	5.02301	40908	2.08139e+06	715809	32460.5	10820.2	77793.2	47757.9	268452	1.47826e+06	23692.4	2.15041e+06	44586.5	186.554	5223.52	22013.4	348484	178951
unique	FI1_1	Initial	Forager	IF	Reversion	IL	28.86	1.77867	5.92196	1.66118e+08	14373.4	8.22042	4.15756	73507	8.8339e+06	511865	448588	165537	1.42542e+06	2.50961e+06	259322	1.00712e+07	339548	1.49994e+07	471187	358757	20904	0	14915.3	826778
unique	FI1_2	Initial	Forager	IF	Reversion	IL	31.152	1.60962	5.00089	2.64885e+08	848910	8.42306	5.92886	60973	1.53191e+07	462668	65164.5	0	171600	480045	39098.7	2.97367e+07	585394	9774.67	2.12979e+06	1.25691e+07	1086.07	281293	1.19121e+06	2.17461e+06
unique	FI1_3	Initial	Forager	IF	Reversion	IL	28.4648	1.8766	6.53128	1.55214e+08	59314.4	8.19093	4.77316	58244	4.56563e+06	5996.01	1332.45	0	666.224	360427	0	5.22386e+06	230513	5329.79	1.17382e+07	32645	1332.45	1332.45	8.35071e+06	4.67764e+06
unique	FI1_4	Initial	Forager	IF	Reversion	IL	29.7052	1.42749	4.16824	1.05381e+08	2761.23	8.02276	3.4411	35497	1.24389e+06	119491	135077	103163	144725	685032	742.18	1.78494e+06	99452.1	0	368121	0	1.7246e+07	2.56126e+06	170998	1.23734e+06
unique	FI1_5	Initial	Forager	IF	Reversion	IL	33.5866	2.41369	11.1751	1.36724e+07	43598.8	7.13584	4.63947	38825	313945	347312	148345	2112.92	245011	212701	78970.5	328471	4137.81	0	291759	920530	92264.3	32838.3	10001.2	292221
unique	FI1_6	Initial	Forager	IF	Reversion	IL	22.754	1.41325	4.10929	1.31037e+07	31455.7	7.11739	4.4977	29592	461964	118009	51144.8	7749.21	152438	0	39078.2	1.81431e+06	9741.86	573442	12509.4	0	1439.14	0	8059.18	18130.2
unique	FI1_7	Initial	Forager	IF	Reversion	IL	34.2896	1.81909	6.16627	3.02149e+07	468.446	7.48022	2.67066	41910	1.48497e+06	461586	29739.1	2883.79	32442.6	260442	6849	901.184	696435	180.237	31901.9	3.18208e+06	11895.6	817013	2307.03	401146
unique	FI1_8	Initial	Forager	IF	Reversion	IL	28.423	1.83631	6.27333	1.37309e+07	322.675	7.1377	2.50877	32263	651155	21811.6	41601.6	32345	349092	0	25429.1	898850	17023.7	0	5107.1	179706	1.00716e+06	167045	0	27462.7
unique	FI1_9	Initial	Forager	IF	Reversion	IL	34.1524	1.96625	7.14384	1.0876e+08	64382.5	8.03647	4.80877	45374	3.23532e+06	383516	138425	20973.6	562091	1.37107e+06	134830	1.92777e+06	137227	0	1.94215e+06	119849	1.24241e+07	2.90873e+06	32119.5	1.3916e+06
unique	FI2	Initial	Forager	IF	Reversion	IL	28.329	1.74116	5.70394	1.62179e+09	15718.3	9.21	4.19641	59719	1.22539e+08	9.95306e+06	1.93494e+06	3.80878e+06	1.71633e+07	0	8.26932e+06	6789.26	0	6789.26	88260.4	0	1.31101e+08	8.41257e+07	38019.9	1.99271e+07
unique	FI2_1	Initial	Forager	IF	Reversion	IL	29.357	2.02922	7.60814	9.83207e+08	29556.4	8.99264	4.47065	39537	5.62141e+07	5.74451e+06	7.47905e+06	1.43613e+06	6.12996e+06	391671	3.59964e+06	1.38826e+07	180293	0	416539	4.33139e+07	211378	7.43678e+07	9.56921e+06	1.5451e+07
unique	FI2_2	Initial	Forager	IF	Reversion	IL	37.1782	2.34501	10.4334	6.30443e+08	1035.55	8.79965	3.01517	39472	2.13864e+07	2.47964e+06	427248	427248	6.9318e+06	682798	4.35633e+06	3.31137e+07	710749	0	5.25475e+06	3.72145e+07	19964.9	9.4913e+06	3.55215e+06	2.31502e+07
unique	FI2_3	Initial	Forager	IF	Reversion	IL	28.5754	2.03333	7.63948	2.68788e+08	1871.07	8.42941	3.27209	37658	2.56597e+06	1.5328e+06	1.35257e+06	1.66306e+06	1.58365e+07	107064	5.03558e+06	3.56702e+06	223050	3568.8	1.50282e+07	0	46394.4	1784.4	1.36257e+07	2.41601e+06
unique	FI2_4	Initial	Forager	IF	Reversion	IL	27.3186	1.56018	4.7597	2.71302e+08	2791.51	8.43345	3.44584	56089	1.44384e+07	530860	270872	339799	2.18632e+06	0	1.02423e+06	3.03267e+07	493373	1.52123e+07	969817	72554.9	26603.5	0	194447	1.27587e+06
unique	FI2_5	Initial	Forager	IF	Reversion	IL	28.4622	1.46939	4.3466	2.16512e+08	4256.18	8.33548	3.62902	42257	2.76129e+07	381715	70450.8	283084	251061	1.06317e+06	384277	3.13955e+06	78136.4	0	43551.4	6.75047e+06	24337.6	1.27964e+07	28692.7	915498
unique	FI2_6	Initial	Forager	IF	Reversion	IL	27.0752	1.55825	4.75049	5.5627e+08	6036.23	8.74529	3.78077	34315	4.68165e+07	6.47618e+06	3.37993e+06	1.6697e+06	8.92805e+06	312056	1.78723e+06	6.07456e+07	56737.5	251266	44579.4	2.96656e+06	60790.1	1.91286e+06	165349	2.60595e+06
unique	FI2_7	Initial	Forager	IF	Reversion	IL	25.6094	1.67918	5.36114	4.43059e+08	10069	8.64646	4.00299	49826	3.19983e+07	1.74064e+06	1.1582e+06	1.0137e+06	2.07631e+06	0	384585	3.54418e+07	317894	1.37873e+07	262318	0	4446.07	2.08409e+07	64023.4	1.25161e+06
unique	FI2_8	Initial	Forager	IF	Reversion	IL	31.0068	1.71555	5.55976	1.72137e+09	41410.1	9.23587	4.61711	37584	2.11828e+06	1.3328e+07	1.09692e+07	1.48852e+06	5.43996e+07	0	526706	91601.1	0	0	744259	91601.1	2.11736e+08	0	6.90672e+06	9.52565e+07
unique	FI2_9	Initial	Forager	IF	Reversion	IL	34.851	2.53729	12.6453	3.35855e+08	107377	8.52615	5.03091	43236	5.06665e+06	2.82365e+06	7.41451e+06	234980	9.69246e+06	1.06421e+06	1.23064e+07	9.30018e+06	13593.9	67969.6	38839.8	1.10713e+07	167011	2.80229e+06	2.17192e+06	1.44792e+07
unique	FI3	Initial	Forager	IF	Reversion	IL	29.0602	1.10737	3.02638	8.45124e+07	2213.13	7.92692	3.34501	21122	442127	209060	291084	225065	2.63976e+06	32009.2	316091	210061	7002.02	0	569164	69019.9	1.55695e+07	76021.9	66419.1	293670
unique	FI3_1	Initial	Forager	IF	Reversion	IL	37.2218	2.17956	8.84238	1.32805e+07	3067.12	7.12321	3.48673	61830	70128.9	109167	33185	3919.91	66531.1	39413.9	12780	1342.44	444293	0	7571.34	327393	1.1045e+06	213233	129862	546660
unique	FI3_2	Initial	Forager	IF	Reversion	IL	31.7718	1.78971	5.98771	9.26761e+07	21155.3	7.96697	4.32542	63182	4.16244e+06	298129	119912	76274.2	759075	320498	138247	4.88338e+06	122479	1100.11	186652	9.63072e+06	4400.43	366.703	701723	1.19863e+06
unique	FI3_3	Initial	Forager	IF	Reversion	IL	32.1312	1.53798	4.6552	2.0834e+07	12730.8	7.31877	4.10486	48762	306558	32792.1	4486.21	3097.62	6088.43	110339	1281.77	6942.95	61204.7	0	95599	332727	3.18468e+06	193121	405895	273365
unique	FI3_4	Initial	Forager	IF	Reversion	IL	32.2562	2.02144	7.54921	1.90776e+08	189453	8.28052	5.2775	48773	6.05404e+06	3.46462e+06	1.62034e+06	151571	5.79392e+06	1.76116e+06	221978	1.9539e+07	162328	282606	1.93815e+06	3.89195e+06	32269.9	23469	621930	1.49375e+06
unique	FI3_5	Initial	Forager	IF	Reversion	IL	39.9262	2.22151	9.22128	8.39747e+06	1568.38	6.92415	3.19545	83489	153588	88713.1	14458.6	6361.8	249443	2011.64	63014.5	286935	10158.8	64322	11441.2	151350	745587	251.454	17843.2	173152
unique	FI3_6	Initial	Forager	IF	Reversion	IL	36.2434	1.99613	7.36055	3.46173e+06	13269.4	6.53929	4.12285	16783	52288	36457.2	8611.53	1959.51	113909	876.623	28980.1	2011.08	0	0	154.698	14180.7	309.396	54350.6	6146.67	410310
unique	FI3_7	Initial	Forager	IF	Reversion	IL	23.6696	1.10046	3.00555	2.1034e+07	86434.4	7.32292	4.93669	26168	200951	265255	17683.7	51644.4	13664.7	68725.3	0	501775	46620.7	170808	7033.29	0	3.85525e+06	200.951	964.565	43526.8
unique	FI3_8	Initial	Forager	IF	Reversion	IL	34.7708	2.32192	10.1952	1.24045e+07	151595	7.09358	5.18069	23398	395227	94631.9	46123.1	42014.5	125381	6891.96	76474.3	275148	1192.84	736645	36712.9	265.075	38701	0	304307	637982
unique	FI3_9	Initial	Forager	IF	Reversion	IL	33.3482	1.83861	6.28776	8.65066e+06	209404	6.93705	5.32098	19417	215409	61147.6	96120.9	53239.6	182774	45108.9	7796.59	80304.9	222.76	556.9	779.659	307854	1559.32	1.0247e+06	11850.8	53042.1
unique	NI1	Reversion	Nurse	RN	Reversion	IL	34.1288	1.70508	5.50181	1.49892e+07	55103.4	7.17578	4.74118	31904	239374	251002	46277.4	9748.78	137658	8456.78	113697	2.03468e+06	12685.2	117.455	17735.7	567896	9161.51	469.821	100448	130397
unique	NI1_1	Reversion	Nurse	RN	Reversion	IL	24.1498	1.33936	3.8166	9.73348e+07	45636.7	7.98827	4.65931	40616	2.7116e+06	8986.74	48528.4	0	79083.3	134801	8387.63	9.9633e+06	130607	0	9.87403e+06	0	118026	5392.05	181652	772747
unique	NI1_2	Reversion	Nurse	RN	Reversion	IL	32.2232	2.21691	9.17889	5.83483e+07	29171.8	7.76603	4.46496	37817	2.30125e+06	200193	216008	214465	1.19151e+06	2.0675e+06	314754	1.82797e+06	41658.6	2.40347e+06	56702	385.728	4243.01	3.08158e+06	14194.8	488783
unique	NI1_3	Reversion	Nurse	RN	Reversion	IL	35.7258	2.49628	12.1372	7.16006e+06	5182.58	6.85492	3.71455	26514	104981	232782	96339.7	24979.5	406828	3308.09	141168	210368	607.608	0	5400.96	26329.7	1080.19	57250.2	79556.2	286149
unique	NI1_4	Reversion	Nurse	RN	Reversion	IL	33.7546	1.81882	6.16457	2.03056e+08	72443.7	8.30762	4.86	48637	6.72581e+06	194134	114811	51142.9	241102	1.77643e+06	28180.8	1.71329e+07	710782	256758	778625	1.91421e+06	1.71203e+07	1.37355e+06	255506	1.52897e+06
unique	NI1_5	Reversion	Nurse	RN	Reversion	IL	27.5062	1.59917	4.94891	5.16991e+07	156794	7.71348	5.19533	38938	1.94214e+06	235008	92941.1	20579.8	785684	331.932	119496	4.06186e+06	25890.7	5.04604e+06	171941	0	3319.32	4647.05	6904.19	306630
unique	NI1_6	Reversion	Nurse	RN	Reversion	IL	26.3438	1.50302	4.49524	1.8292e+07	6654.13	7.26226	3.82309	34693	1.34673e+06	7117.91	12126.8	2899.89	4218.02	131.813	4613.46	1.39181e+06	18453.8	1.37125e+06	245436	0	46002.8	659.065	1370.86	90428.8
unique	NI1_7	Reversion	Nurse	RN	Reversion	IL	25.4628	0.965206	2.62533	1.82965e+06	6548.1	6.26237	3.81612	26387	43908.9	6049.83	1126.76	537.377	3050.92	0	1230.77	54292.4	294.691	0	17.3348	832.068	814.733	336780	3716.57	2891.31
unique	NI1_8	Reversion	Nurse	RN	Reversion	IL	32.2194	2.02097	7.54562	6.98365e+07	73361.5	7.84408	4.86547	42724	4.60588e+06	219853	69879	1634.6	62523.3	881865	94397.9	4.04849e+06	380861	2.32603e+06	2.646e+06	817.298	20023.8	408.649	11115.3	1.57476e+06
unique	NI1_9	Reversion	Nurse	RN	Reversion	IL	29.6728	1.84479	6.32678	1.33789e+07	173535	7.12642	5.23939	32482	520832	69506.1	42424.4	51588.9	291514	9164.5	145087	1.31094e+06	7002.09	617.832	15342.8	672819	2265.38	205.944	8073	147425
unique	NI2	Reversion	Nurse	RN	Reversion	IL	29.3382	1.62451	5.07594	4.13206e+08	7492.14	8.61617	3.87461	51715	2.13175e+07	439454	303623	57928	727096	1.13259e+06	79900.7	3.56317e+07	669168	3.36302e+07	2.64271e+06	0	9987.58	17977.7	1.88406e+06	3.23522e+06
unique	NI2_1	Reversion	Nurse	RN	Reversion	IL	25.8168	1.60468	4.97625	1.42446e+09	90956.5	9.15365	4.95883	30514	1.0004e+08	291764	221741	0	466822	1.63038e+07	151717	0	5.96832e+07	490163	2.54418e+06	1.34316e+08	58352.8	3.04018e+07	4.85495e+06	3.83147e+06
unique	NI2_2	Reversion	Nurse	RN	Reversion	IL	26.326	1.47244	4.35987	1.96504e+09	303228	9.29337	5.48177	35320	1.28073e+08	6.48152e+06	4.15875e+06	5.29927e+06	1.07098e+06	0	2.96258e+06	6.03088e+07	458992	2.46103e+08	8.98511e+06	97361.9	9.04075e+06	13908.8	645370	1.31321e+07
unique	NI2_3	Reversion	Nurse	RN	Reversion	IL	21.4738	0.838393	2.31265	2.95739e+08	68837.1	8.47091	4.83782	49483	4.73495e+06	109073	80683.8	28388.8	436290	0	76201.4	8.85878e+06	437784	55283.4	5.7281e+07	0	1494.14	10459	46617.3	1.33289e+06
unique	NI2_4	Reversion	Nurse	RN	Reversion	IL	28.837	1.36707	3.92383	2.62043e+08	3965.6	8.41837	3.59831	29019	1.68884e+07	88042.9	216721	119648	379262	383777	81270.4	3.16638e+07	115133	1.24411e+07	169313	0	54180.2	2257.51	559862	1.6663e+06
unique	NI2_5	Reversion	Nurse	RN	Reversion	IL	33.6792	2.08669	8.05816	2.16905e+09	219614	9.33627	5.34166	48849	5.6925e+07	1.25439e+06	3.10823e+06	277520	1.42867e+07	5.43274e+07	1.27659e+06	11100.8	7.43754e+07	11100.8	1.54523e+07	1.39737e+08	1.12118e+06	1.18779e+08	470674	4.58359e+07
unique	NI2_6	Reversion	Nurse	RN	Reversion	IL	39.2284	2.03575	7.658	2.47569e+09	1.25757e+06	9.3937	6.09953	50864	9.76498e+07	2.45798e+06	3.09072e+06	3.4436e+06	5.53653e+06	4.2029e+07	1.0708e+06	462392	1.765e+08	36504.6	5.47569e+06	1.69418e+08	1.09514e+06	3.80013e+07	2.82108e+07	2.82211e+07
unique	NI2_7	Reversion	Nurse	RN	Reversion	IL	25.1992	1.62665	5.08682	1.72862e+09	384428	9.2377	5.58481	49328	1.45123e+08	7.08752e+06	26282.5	455563	7.65697e+06	2.3628e+07	1.6996e+06	131413	17521.7	0	1.18447e+07	0	1.66894e+08	4.86752e+07	6.46199e+06	8.17898e+06
unique	NI2_8	Reversion	Nurse	RN	Reversion	IL	26.3318	1.81937	6.16795	8.77225e+08	43177.2	8.94311	4.63525	46570	2.05555e+07	23545.9	193076	108311	202494	1.31857e+07	0	5.83325e+07	852360	0	4.13465e+06	8.72139e+06	2.09087e+07	8.13698e+07	60277.4	8.03225e+06
unique	NI2_9	Reversion	Nurse	RN	Reversion	IL	31.5824	1.72449	5.60968	3.02102e+08	93585.4	8.48015	4.97121	42717	3.1259e+06	0	40665.1	24752.6	309408	3.14535e+06	44201.1	1.94591e+07	309408	0	175037	1.05517e+07	44201.1	3.17576e+07	188120	4.75704e+06
unique	NI3	Reversion	Nurse	RN	Reversion	IL	45.5416	2.09387	8.11627	6.64805e+07	7547.32	7.82269	3.87779	46859	968996	21990.4	35823.1	2837.47	32630.9	2.48527e+06	9931.15	56040	1.83797e+06	354.684	512873	3.4117e+06	39015.2	5.19399e+06	104986	1.41847e+06
unique	NI3_1	Reversion	Nurse	RN	Reversion	IL	31.9922	1.66746	5.29869	2.50761e+07	13859	7.39926	4.14173	46579	323956	4979.8	31763	39300	229609	124630	31359.3	0	749527	3.42529e+06	19650	145087	742125	1076.71	22072.6	281571
unique	NI3_2	Reversion	Nurse	RN	Reversion	IL	25.9426	1.63906	5.15032	7.57383e+06	10629.4	6.87932	4.02651	48558	236965	4094.34	15753.5	15948.4	38174.8	43205	6589.94	741504	1715.72	105283	605962	0	1286.79	272.956	1060.63	56886.7
unique	NI3_3	Reversion	Nurse	RN	Reversion	IL	27.3448	1.70599	5.50685	4.7405e+07	42747.7	7.67582	4.63091	44992	644296	253135	49520.7	28184.7	92719.6	1.28438e+06	8429.06	0	3.42984e+06	0	4.40313e+06	2107.26	26604.2	1.27437e+06	30133.9	239155
unique	NI3_4	Reversion	Nurse	RN	Reversion	IL	29.6998	1.82871	6.22584	1.24135e+07	28128.5	7.09389	4.44915	67894	724442	28888.1	34327.4	2331.16	25551.3	190789	2559.7	1.00665e+06	7084.89	0	13484.1	429664	7816.23	521448	1462.69	80378.8
unique	NI3_5	Reversion	Nurse	RN	Reversion	IL	29.017	2.05896	7.83785	6.45846e+07	14938.2	7.81013	4.1743	53204	1.92799e+06	6979.96	5159.1	303.476	12139.1	2.24724e+06	2731.29	3.20137e+06	1.0479e+06	3.31548e+06	178444	99540.3	114714	3.18863e+06	6797.87	595501
unique	NI3_6	Reversion	Nurse	RN	Reversion	IL	18.378	1.04314	2.83812	7.6538e+07	1.0011e+06	7.88388	6.00048	40485	1.00056e+06	208903	69004.3	14179	68059	0	36865.3	6.53697e+06	54352.7	3781.06	1.08913e+07	472.632	472.632	0	7940.22	180849
unique	NI3_7	Reversion	Nurse	RN	Reversion	IL	35.7444	2.10999	8.24817	6.26232e+07	1.10656e+06	7.79674	6.04397	53647	890373	380546	74416.7	56031.4	112063	148833	19552.6	1.52831e+06	21595.4	5.50683e+06	41439.9	57198.7	42315.4	2334.64	1.14094e+06	4.03606e+06
unique	NI3_8	Reversion	Nurse	RN	Reversion	IL	22.3876	1.40363	4.06994	5.65868e+07	3513.7	7.75272	3.54577	48101	429686	31175	50291.8	18822.7	70585	512035	18234.5	1.70316e+06	2058.73	0	10293.6	244695	8.71196e+06	1.37847e+06	130112	605744

## Sheet: FigS3 Reversion RE
Title: Manipulating colony age demographics to investigate changes in gut microbiota associated with phenotypic plasticity in the worker honey bee Apis mellifera																																Title: Changes in gut microbiota and metabolism associated with phenotypic plasticity in the honey bee Apis mellifera
Authors: Duan C .Copeland1,2*, Patrick W. Maes1,3, Brendon M. Mott1, and Kirk E. Anderson1*																																Authors: Duan C .Copeland1,2*, Patrick W. Maes1,3, Brendon M. Mott1, and Kirk E. Anderson1*
rectum Amplicon libraries corrected for 16S copy number																																rectum Amplicon libraries corrected for 16S copy number
label	Group	Test	Age	BehavioralCaste	ageXtissue	Study	Tissue	sobs	shannon	eff sp.	16S	18S	Log10_16S	Log10_18S	TotalRead	L_kim	L_mell	L_apis	L_helsing	L_unc	B_mellis	B_mellifer	B_ast	S_alvi	G_apicola	G_apis	G_unc	G_sp	F_perr	B_apis	SumOther
unique	27NR1	27F	27	Nurse	27.RE	Reversion	RE	32.1646	2.49141	12.0782	1.55116e+09	526300	9.19066	5.72123	49260	5.50669e+07	4.29593e+07	2.81121e+07	7.09296e+06	2.03893e+06	6.58047e+07	5.69169e+06	1.10291e+08	1.63508e+07	0	3.0458e+07	2.21606e+07	2.13497e+07	1.70357e+07	0	1.39801e+07
unique	27NR10	27F	27	Nurse	27.RE	Reversion	RE	42.5594	2.33731	10.3533	2.18668e+09	167451	9.33979	5.22389	56365	4.36444e+07	8.04997e+06	5.04917e+07	1.17355e+07	6.50786e+06	1.47683e+08	1.06783e+07	1.83636e+08	3.80288e+07	271565	8.37197e+07	4.33534e+06	688612	9698.76	1.35783e+06	3.64746e+07
unique	27NR11	27F	27	Nurse	27.RE	Reversion	RE	40.022	2.33797	10.3602	7.68746e+08	49781.3	8.88578	4.69707	66439	3.8218e+07	7.07837e+06	916978	5.2126e+06	2.74804e+06	2.90164e+07	4.91176e+06	6.46571e+07	7.17962e+06	0	8678.02	5.49608e+06	5785.35	2892.67	7.88948e+07	1.48039e+07
unique	27NR12	27F	27	Nurse	27.RE	Reversion	RE	41.508	2.48354	11.9836	1.07639e+09	1150.49	9.03197	3.06088	62177	3.14338e+07	4.276e+06	3.41084e+07	1.73117e+06	7.82057e+06	3.20656e+07	5.65228e+06	1.54334e+07	3.61512e+07	1.78311e+06	4.81266e+06	238036	3.34549e+06	3.24162e+06	1.16326e+08	2.7591e+07
unique	27NR13	27F	27	Nurse	27.RE	Reversion	RE	33.6574	2.23548	9.35099	1.45465e+09	238399	9.16276	5.37731	61617	4.39225e+07	2.5833e+07	1.44775e+07	4.63305e+06	4.83372e+06	8.7066e+07	1.09541e+07	1.40219e+08	2.46998e+07	348217	76725.7	5.43159e+07	188863	0	0	1.67572e+07
unique	27NR14	27F	27	Nurse	27.RE	Reversion	RE	40.2284	2.61003	13.5995	8.36677e+08	1.18788e+06	8.92256	6.07477	56002	3.50458e+07	8.20586e+06	2.07929e+07	3.6043e+06	3.9666e+06	2.31572e+07	3.35406e+06	8.10203e+07	1.3659e+07	18675.1	1.74725e+07	1.78908e+06	1.18139e+07	702186	7470.06	1.89232e+07
unique	27NR15	27F	27	Nurse	27.RE	Reversion	RE	46.8656	2.74619	15.5832	1.11729e+09	358175	9.04816	5.5541	62906	2.24058e+07	2.32761e+07	1.31255e+07	4.9465e+06	3.72097e+06	5.0171e+07	3.90303e+06	6.50238e+07	4.21385e+07	0	1.7739e+07	2.53541e+06	3.45456e+06	1.51681e+07	2.03011e+07	2.57169e+07
unique	27NR16	27F	27	Nurse	27.RE	Reversion	RE	31.0878	2.00131	7.39873	6.11099e+08	95552.5	8.78611	4.98024	48281	3.02759e+07	7.22722e+06	2.37638e+06	2.19601e+06	1.58214e+06	4.31893e+07	6.25895e+06	8.02905e+07	4.9616e+06	3.48704e+06	6328.57	215171	53792.8	3164.28	50628.5	8.12922e+06
unique	27NR17	27F	27	Nurse	27.RE	Reversion	RE	34.6254	2.38855	10.8976	1.03902e+09	23017.7	9.01662	4.36206	61172	3.73972e+07	1.30107e+07	1.12569e+07	7.70703e+06	3.7877e+06	6.81106e+07	3.23568e+06	7.45056e+07	8.02126e+06	0	1.45691e+07	1.22718e+06	3.07814e+07	993634	0	1.69083e+07
unique	27NR18	27F	27	Nurse	27.RE	Reversion	RE	39.2736	2.55738	12.902	8.80688e+08	53043.4	8.94482	4.72463	78814	2.01416e+07	1.25766e+07	1.19537e+07	6.67662e+06	1.67334e+06	4.0272e+07	7.27444e+06	6.78892e+07	2.04098e+07	2793.56	2.16222e+07	977747	41903.5	7.31914e+06	4.14565e+07	1.09866e+07
unique	27NR2	27F	27	Nurse	27.RE	Reversion	RE	43.3004	2.5203	12.4323	2.16253e+08	19131.7	8.33496	4.28175	40498	3.14651e+06	4.29858e+06	2.59517e+06	568694	618087	1.17543e+07	22694.4	1.58273e+07	6.50794e+06	6.54799e+06	74757.9	582043	41383.8	2.59517e+06	2.59517e+06	4.14997e+06
unique	27NR3	27F	27	Nurse	27.RE	Reversion	RE	28.5348	2.1133	8.27555	4.07833e+08	10853	8.61048	4.03555	45220	3.45084e+07	1.59859e+06	1.01237e+07	119500	1.65947e+06	5.36171e+06	4.56805e+06	3.72028e+07	4.95361e+06	0	1.1136e+07	818461	18037.7	9018.86	0	6.40169e+06
unique	27NR4	27F	27	Nurse	27.RE	Reversion	RE	37.345	2.39646	10.9842	1.07931e+09	42655.9	9.03315	4.62998	51804	1.94177e+07	1.61728e+07	6.2816e+06	2.38242e+07	4.60442e+06	7.24832e+07	6.14618e+06	9.79221e+07	9.46928e+06	2.53243e+07	5208.62	1.81781e+06	26043.1	0	0	2.66367e+07
unique	27NR5	27F	27	Nurse	27.RE	Reversion	RE	36.7186	2.3817	10.8233	7.4524e+08	10501.9	8.8723	4.02127	44384	1.60477e+07	9.55392e+06	6.20417e+06	470140	3.49247e+06	3.85389e+07	1.20138e+07	9.19544e+07	4197.68	281245	1.58714e+07	461745	96546.7	1.06033e+07	2.30285e+07	1.14557e+07
unique	27NR6	27F	27	Nurse	27.RE	Reversion	RE	37.417	2.34898	10.4749	1.15623e+09	16779.2	9.06304	4.22477	58574	4.67138e+07	6.40057e+06	1.14885e+07	3.82455e+06	6.90886e+06	6.73368e+07	7.0273e+06	9.25886e+07	4.29879e+07	0	1.94731e+07	3.80481e+06	4934.9	3.34586e+06	0	1.76949e+07
unique	27NR7	27F	27	Nurse	27.RE	Reversion	RE	35.8422	2.14437	8.53668	1.24845e+09	184929	9.09637	5.267	59069	4.23556e+07	2.42794e+07	4.27995e+06	9.28378e+06	3.97876e+06	1.00964e+08	9.48986e+06	1.41418e+08	2.13469e+06	417427	1.14819e+07	575943	174368	3.65645e+06	105678	2.13429e+07
unique	27NR8	27F	27	Nurse	27.RE	Reversion	RE	36.5158	2.3758	10.7596	1.17703e+09	428884	9.07079	5.63234	61886	3.7953e+07	1.07934e+07	3.07637e+06	2.20434e+07	2.463e+06	5.55458e+07	1.04463e+07	1.42787e+08	1.05842e+07	3.15435e+07	85586.8	1.76404e+06	42793.4	28528.9	1.93997e+06	2.681e+07
unique	27NR9	27F	27	Nurse	27.RE	Reversion	RE	29.4952	2.18867	8.92338	1.18785e+09	2413.16	9.07476	3.38259	61710	4.88683e+07	6.47728e+06	7.80065e+06	7.51672e+06	2.81516e+06	9.97097e+07	5.89981e+06	8.59563e+07	1.93404e+07	0	9624.49	2.48312e+06	8.23856e+06	2.4937e+07	38497.9	1.4996e+07
unique	8NR1	8N	8	Nurse	8.RE	Reversion	RE	34.717	2.32859	10.2635	7.12555e+08	28236	8.85282	4.4508	43998	1.07131e+07	2.12521e+07	9.80212e+06	878588	1.92318e+06	4.56866e+07	4.98001e+06	4.66988e+07	2.62321e+07	1.68227e+07	0	983856	3.81801e+06	28341.5	0	8.8065e+06
unique	8NR10	8N	8	Nurse	8.RE	Reversion	RE	37.9004	2.45208	11.6124	8.47415e+08	3.43758e+06	8.9281	6.53625	51896	2.37752e+07	1.82559e+07	6.83781e+06	1.032e+07	2.55142e+06	4.77626e+07	3.01272e+06	5.5176e+07	2.39997e+07	2.48202e+07	4082.28	1.34715e+06	36740.5	2.35547e+06	0	1.44805e+07
unique	8NR11	8N	8	Nurse	8.RE	Reversion	RE	41.8958	2.48838	12.0417	1.16556e+09	354554	9.06653	5.54968	43210	1.01828e+07	5.87703e+07	5.68483e+06	3.73594e+06	4.39681e+06	3.29491e+07	0	8.08825e+07	4.12639e+07	0	6.2513e+06	418102	262999	3.84114e+07	1.80053e+07	2.99008e+07
unique	8NR12	8N	8	Nurse	8.RE	Reversion	RE	38.1476	2.38477	10.8566	7.42735e+08	350832	8.87083	5.5451	55036	3.70787e+06	1.93187e+07	1.20548e+07	8.30645e+06	1.37991e+06	5.28178e+07	0	5.84218e+07	1.06108e+07	0	9.43332e+06	7.38538e+06	1.26182e+06	1.68626e+07	222675	9.97899e+06
unique	8NR13	8N	8	Nurse	8.RE	Reversion	RE	37.1614	2.44664	11.5494	980318	2.64356e+06	5.99137	6.42219	50854	28978.3	20149.4	8573.5	12833.7	2930.12	56356.6	2019.28	76077.1	14327.7	4.81928	13238.6	684.338	19.2771	26602.4	0	15338
unique	8NR14	8N	8	Nurse	8.RE	Reversion	RE	42.9276	2.22883	9.28898	8.37688e+08	89350.9	8.92308	4.9511	50084	8.11488e+07	2.40431e+07	1.14194e+07	1.45095e+06	4.06016e+06	1.1708e+07	1.15407e+06	5.20503e+07	121261	0	547766	1.23603e+07	3.53748e+06	1.19463e+07	8362.83	1.50152e+07
unique	8NR15	8N	8	Nurse	8.RE	Reversion	RE	35.8222	2.38164	10.8227	4.74681e+08	976585	8.6764	5.98971	51505	1.07553e+07	1.42759e+07	152068	1.51653e+07	1.29949e+06	2.38101e+07	57601.3	3.39203e+07	1.25271e+07	0	9.79453e+06	649743	483851	3.84316e+06	0	6.71392e+06
unique	8NR16	8N	8	Nurse	8.RE	Reversion	RE	45.6222	2.53967	12.6755	7.70926e+08	1.36116e+06	8.88701	6.13391	64949	225524	2.79858e+07	7.66783e+06	406537	2.8517e+06	3.30927e+07	2.66772e+06	6.32181e+07	2.41549e+07	0	1.28668e+07	1.32644e+06	2.58166e+06	100892	5934.85	3.41064e+07
unique	8NR17	8N	8	Nurse	8.RE	Reversion	RE	44.3148	2.57248	13.0983	5.5036e+08	681355	8.74065	5.83337	67767	1.00278e+07	1.15668e+07	1.48864e+07	1.04075e+07	1.87603e+06	1.96699e+07	883197	2.16394e+07	1.44276e+07	2.63274e+07	40606.8	1.27099e+06	105578	10151.7	4060.68	1.15231e+07
unique	8NR2	8N	8	Nurse	8.RE	Reversion	RE	37.7632	2.32263	10.2025	1.44064e+07	294926	7.15856	5.46971	52719	204062	277025	256461	23159.4	45430.7	757019	0	1.25949e+06	817821	0	0	46387.1	64081.2	150707	12160.4	244239
unique	8NR3	8N	8	Nurse	8.RE	Reversion	RE	38.6714	2.45682	11.6676	1.30874e+09	3.90822e+06	9.11685	6.59198	42458	4.34085e+07	3.38607e+07	2.19547e+07	1.65604e+07	6.79679e+06	4.72847e+07	2.95915e+06	1.22604e+08	4.66451e+07	0	9.67117e+06	732081	1.97276e+06	1.24531e+07	0	1.62904e+07
unique	8NR4	8N	8	Nurse	8.RE	Reversion	RE	51.0042	2.80146	16.4687	1.02643e+09	869086	9.01133	5.93906	59375	2.00792e+07	1.71879e+07	1.05885e+07	5.11704e+06	3.10739e+06	5.00078e+07	350068	7.11286e+07	2.49585e+07	1.20147e+06	9.88833e+06	751997	7.04889e+06	1.52647e+07	0	4.18809e+07
unique	8NR5	8N	8	Nurse	8.RE	Reversion	RE	42.2808	2.64328	14.0592	9.68042e+08	352455	8.98589	5.5471	54840	2.05691e+07	2.90598e+07	1.84597e+07	1.4488e+07	3.83051e+06	3.70341e+07	4.02909e+06	6.74576e+07	2.5397e+07	1.00308e+07	0	825236	44130.3	1.57942e+07	0	2.16755e+07
unique	8NR6	8N	8	Nurse	8.RE	Reversion	RE	38.3106	2.45633	11.6619	5.91832e+06	4.36187e+06	6.7722	6.63967	62014	28702.2	46787.1	108534	141483	12549.7	269271	119.294	219883	295491	47.7176	0	16152.4	5463.67	120964	276333	140308
unique	8NR7	8N	8	Nurse	8.RE	Reversion	RE	35.2022	2.40997	11.1336	1.20336e+09	4.76877e+06	9.0804	6.67841	64313	2.39876e+07	2.14475e+07	1.69382e+07	1.17739e+07	5.80043e+06	6.16763e+07	3.30718e+06	9.97767e+07	5.90287e+07	0	18711.1	1.08992e+07	4677.76	9.1497e+06	9355.53	2.03138e+07
unique	8NR8	8N	8	Nurse	8.RE	Reversion	RE	42.5802	2.47661	11.9008	7.16799e+08	6.17096e+06	8.8554	6.79035	58982	3.96973e+07	1.08889e+07	1.49996e+07	1.51303e+06	3.84637e+06	2.76477e+07	3038.21	3.91625e+07	2.36251e+07	0	12152.8	5.94882e+06	607642	9.87115e+06	78993.5	1.57872e+07
unique	8NR9	8N	8	Nurse	8.RE	Reversion	RE	39.2234	2.54448	12.7366	8.57823e+08	498190	8.9334	5.6974	50173	2.54109e+07	3.04247e+07	1.67169e+07	636875	1.2964e+07	1.28315e+07	4.43675e+06	7.98359e+07	1.75034e+07	1.88712e+07	0	7.73653e+06	636875	2.26967e+06	8548.65	1.81844e+07
unique	FR1	IF	Initial	Forager	I.RE	Reversion	RE	36.381	2.35816	10.5715	3.37763e+08	4816.6	8.52861	3.68274	44970	8.28073e+06	6.09507e+06	5.8397e+06	512616	1.07969e+06	1.35984e+07	965146	1.81087e+07	1.80486e+07	1.30069e+07	0	970779	11266.3	52576	0	5.22643e+06
unique	FR1_1	IF	Initial	Forager	I.RE	Reversion	RE	33.7072	2.28802	9.85542	1.9164e+08	442.648	8.28249	2.64606	35997	7.12056e+06	2.30653e+06	4.44935e+06	255542	786589	5.98393e+06	612235	9.97145e+06	3.77323e+06	1.34319e+07	1.06476e+06	423241	22626.1	1330.95	45252.2	2.015e+06
unique	FR1_2	IF	Initial	Forager	I.RE	Reversion	RE	33.328	2.49041	12.0662	2.249e+09	87889.7	9.35199	4.94394	23840	8.41489e+07	2.94568e+07	3.21219e+07	7.05172e+06	2.33013e+07	8.56112e+07	4.45744e+06	1.68062e+08	6.68852e+07	0	7.52576e+07	8.82054e+06	94337.4	0	0	4.60473e+07
unique	FR1_3	IF	Initial	Forager	I.RE	Reversion	RE	35.1724	2.28247	9.80083	2.49026e+08	862.415	8.39625	2.93572	36689	1.40162e+07	2.10582e+06	2.32641e+06	1.26417e+06	417431	3.82136e+06	714384	1.49902e+07	3.65506e+06	0	3393.75	7.34067e+06	10181.2	0	3393.75	1.44036e+07
unique	FR1_4	IF	Initial	Forager	I.RE	Reversion	RE	38.954	2.39114	10.9259	2.39315e+08	2356.3	8.37897	3.37223	37872	3.65557e+06	4.0442e+06	4.31434e+06	2.89887e+06	914683	1.07756e+07	157976	1.18798e+06	3.00629e+06	0	0	988932	1.74738e+07	4.23693e+06	0	5.1077e+06
unique	FR1_5	IF	Initial	Forager	I.RE	Reversion	RE	34.2136	2.46683	11.785	6.42265e+08	14026	8.80771	4.14693	29558	2.69711e+07	2.29893e+07	7.27377e+06	602979	1.75461e+06	1.91595e+07	2.79217e+06	4.53701e+07	2.65637e+06	0	2.24569e+07	1.11361e+07	2.3413e+06	662734	0	1.28939e+07
unique	FR1_6	IF	Initial	Forager	I.RE	Reversion	RE	28.5256	2.2293	9.29336	2.35201e+09	22714.1	9.37144	4.3563	44285	9.61703e+07	3.36988e+07	1.989e+07	2.27447e+07	6.29362e+06	7.59749e+07	7.18323e+06	1.06726e+08	8.98103e+07	1.464e+08	172610	6.5459e+06	146055	0	0	2.23466e+07
unique	FR1_7	IF	Initial	Forager	I.RE	Reversion	RE	36.1042	2.40246	11.0504	2.70412e+09	12787.6	9.43203	4.10679	41606	3.36017e+07	4.45044e+07	1.27956e+08	877414	6.28813e+06	8.76114e+07	7.73424e+06	1.30637e+07	16248.4	0	1.4786e+08	7.73424e+06	113739	6.25726e+07	0	1.07644e+08
unique	FR1_8	IF	Initial	Forager	I.RE	Reversion	RE	34.363	2.55523	12.8742	1.88052e+08	373982	8.27428	5.57285	34460	2.72992e+06	2.73538e+06	4.18152e+06	2.47617e+06	630297	9.8883e+06	289227	9.97289e+06	7.02741e+06	0	2.62078e+06	493869	3.7163e+06	1.14463e+06	0	3.08894e+06
unique	FR1_9	IF	Initial	Forager	I.RE	Reversion	RE	44.9368	2.59938	13.4554	1.22052e+08	2870.83	8.08655	3.45801	45368	5.19289e+06	1.17498e+06	1.86503e+06	461381	269700	5.26149e+06	678620	6.23335e+06	3.08305e+06	0	55150.5	1.10032e+06	3.80337e+06	1.36195e+06	0	2.33089e+06
unique	FR2	IF	Initial	Forager	I.RE	Reversion	RE	26.4212	2.32649	10.2419	1.57719e+07	6150.91	7.19788	3.78894	32151	577017	122639	366200	136129	46357.6	776306	217194	1.11454e+06	0	0	0	1962.23	345106	568064	0	172620
unique	FR2_1	IF	Initial	Forager	I.RE	Reversion	RE	27.2364	2.07287	7.94762	1.3249e+08	4212.52	8.12218	3.62454	31329	1057.25	2.9899e+06	439816	1.49601e+06	8.68108e+06	7.81942e+06	564571	1.23994e+07	660781	0	1.18623e+06	25374	10572.5	1.55099e+06	0	1.12986e+06
unique	FR2_2	IF	Initial	Forager	I.RE	Reversion	RE	38.893	2.64001	14.0133	4.69546e+07	6447.22	7.67168	3.80937	52014	1.05145e+06	155947	924395	230196	170842	1.86391e+06	161589	2.77228e+06	1.1494e+06	0	1.89438e+06	255247	3610.92	955088	67704.7	1.13403e+06
unique	FR2_3	IF	Initial	Forager	I.RE	Reversion	RE	29.1958	2.17599	8.81089	1.90209e+07	151318	7.27923	5.17989	33870	218036	206242	190518	187008	28921.7	1.82684e+06	142362	1.40705e+06	260155	512026	0	130569	140.396	0	0	263310
unique	FR2_4	IF	Initial	Forager	I.RE	Reversion	RE	27.2292	2.14617	8.55207	3.1863e+07	3428.75	7.50329	3.53514	34999	814805	271526	460433	134739	54851.4	1.47211e+06	30725.9	2.59554e+06	1.39291e+06	1.61595e+06	7283.17	76018.1	227.599	227.599	0	253709
unique	FR2_5	IF	Initial	Forager	I.RE	Reversion	RE	41.4226	2.74081	15.4996	4.44105e+07	84735.6	7.64749	4.92807	51357	1.31008e+06	375730	1.1834e+06	334006	166679	684011	385026	1.86827e+06	675796	432.371	1.08093e+06	89933.1	1513.3	1.27052e+06	2.77798e+06	921847
unique	FR2_6	IF	Initial	Forager	I.RE	Reversion	RE	34.846	2.56852	13.0465	4.54716e+07	1853.41	7.65774	3.26797	46518	1.2341e+06	729219	823059	226781	182305	2.43619e+06	155912	2.48286e+06	984836	977.505	1.0667e+06	185237	0	964797	0	857622
unique	FR2_7	IF	Initial	Forager	I.RE	Reversion	RE	31.1712	2.53506	12.6172	6.84582e+07	75629.5	7.83543	4.87869	45947	1.70635e+06	1.9507e+06	663395	642908	382169	2.54519e+06	185497	3.94089e+06	959148	1.722e+06	0	104668	1489.94	2.78656e+06	0	1.12757e+06
unique	FR2_8	IF	Initial	Forager	I.RE	Reversion	RE	37.2054	2.39349	10.9516	1.79604e+07	18671.8	7.25432	4.27119	54276	398332	749592	76357.3	51373.6	81569.1	789218	579.091	263569	579.091	496.364	0	3805.45	706408	330.909	0	1.13183e+06
unique	FR2_9	IF	Initial	Forager	I.RE	Reversion	RE	39.1596	2.35484	10.5364	1.05327e+07	710.593	7.02254	2.85162	48697	213209	338658	51585.5	10327.9	108578	628489	61318.6	1.19371e+06	128099	2541.43	167572	4271.76	432.583	28766.8	0	220740
unique	FR3	IF	Initial	Forager	I.RE	Reversion	RE	38.6256	2.6476	14.1201	1.26329e+09	12744.6	9.1015	4.10533	65646	4.97455e+06	3.7872e+07	2.52191e+07	2.29724e+07	4.96493e+06	4.53723e+07	4810.98	7.0654e+07	1.89697e+07	0	1.14982e+06	2.91593e+07	1.46494e+07	1.7993e+06	0	5.53861e+07
unique	FR3_1	IF	Initial	Forager	I.RE	Reversion	RE	38.8586	2.49657	12.1408	2.80746e+08	5784.03	8.44831	3.76223	42719	1.73499e+07	3.06909e+06	865851	492894	3.2301e+06	9.96304e+06	1.64791e+06	1.95318e+07	1642.98	0	6.9531e+06	257948	2.32153e+06	1.60684e+06	0	9.55533e+06
unique	FR3_2	IF	Initial	Forager	I.RE	Reversion	RE	35.0186	2.29729	9.9472	4.9111e+08	2615.07	8.69118	3.41748	43299	1.41807e+07	3.43671e+06	4.46886e+06	1.1399e+06	2.10116e+06	2.91298e+07	3.20987e+06	3.22008e+07	1.5261e+07	0	2.30022e+07	898876	76560.4	0	0	7.37463e+06
unique	FR3_3	IF	Initial	Forager	I.RE	Reversion	RE	35.162	2.44814	11.5668	7.31878e+08	50322.3	8.86444	4.70176	37889	3.25626e+07	1.05612e+07	9.30083e+06	4.08541e+06	5.12849e+06	3.17078e+07	2.70429e+06	6.6062e+07	2.40972e+06	0	6.16192e+06	5.4617e+06	2.37784e+07	3.75703e+06	0	9.29737e+06
unique	FR3_4	IF	Initial	Forager	I.RE	Reversion	RE	31.6636	2.52349	12.472	7.65311e+08	2776.36	8.88384	3.44348	51495	3.33611e+07	1.57238e+07	2.09218e+07	992029	6.32743e+06	1.73549e+07	3.94582e+06	2.41877e+07	1.89563e+07	2.58671e+07	2.43734e+06	1.91681e+07	55731.9	0	0	1.06585e+07
unique	FR3_5	IF	Initial	Forager	I.RE	Reversion	RE	34.8614	2.40822	11.1142	7.2213e+08	4279.6	8.85862	3.6314	49236	2.54724e+07	6.79069e+06	4.41101e+06	931336	1.89567e+06	5.10182e+07	2.60701e+06	5.10915e+07	1.24557e+07	6.73935e+06	8.78169e+06	1.69034e+06	1.29104e+07	3666.68	0	1.45505e+07
unique	FR3_6	IF	Initial	Forager	I.RE	Reversion	RE	43.8852	2.40136	11.0382	1.36702e+09	106283	9.13578	5.02646	49564	2.18165e+07	6.34361e+06	6.53668e+06	1.02049e+06	1.12875e+07	3.87098e+07	2.17889e+06	6.24294e+07	1.28251e+06	3.75101e+06	6895.23	193067	27580.9	2.21337e+06	0	1.62394e+08
unique	FR3_7	IF	Initial	Forager	I.RE	Reversion	RE	27.4048	1.95542	7.06689	6.21911e+08	74440.3	8.79373	4.87181	52400	4.44744e+07	6.07966e+06	1.84526e+07	364957	2.83955e+06	2.70899e+06	275943	439136	2.1218e+07	4.09761e+06	0	486610	4.37711e+07	8901.4	0	7.90937e+06
unique	FR3_8	IF	Initial	Forager	I.RE	Reversion	RE	39.3214	2.56214	12.9636	3.13626e+08	14108.2	8.49641	4.14947	56779	1.25704e+07	5.50705e+06	1.14891e+06	2.40968e+06	1.82556e+06	1.06633e+07	1.52038e+06	2.6715e+07	820257	5.58852e+06	33141.7	528886	75949.7	1380.9	0	1.6872e+07
unique	FR3_9	IF	Initial	Forager	I.RE	Reversion	RE	35.2076	2.19797	9.0067	1.00144e+09	11161.9	9.00063	4.04774	51257	2.45393e+07	1.50586e+07	8.04951e+06	9.3683e+06	2.23218e+06	9.56124e+07	2.98438e+06	7.42626e+07	1.06138e+07	0	6.06156e+06	771737	4884.41	1.72762e+07	0	1.55896e+07
unique	NR1	RF	Reversion	Nurse	R.RE	Reversion	RE	43.7126	2.41448	11.184	2.2429e+09	1.74193e+06	9.35081	6.24103	97949	7.92009e+07	2.23377e+07	3.42278e+07	1.7237e+07	5.80482e+06	5.12129e+07	9.78919e+06	8.29734e+07	1.18117e+08	1.14957e+08	143117	6.01091e+06	549569	0	503771	4.48296e+07
unique	NR1_1	RF	Reversion	Nurse	R.RE	Reversion	RE	33.8792	2.30308	10.005	1.04726e+09	4.21648e+06	9.02005	6.62495	73728	1.17541e+07	4.53972e+07	9.15827e+06	152697	3.28476e+06	3.43426e+07	4.18319e+06	7.75061e+07	4.74923e+07	0	14204.4	4.20591e+07	5.83089e+06	88777.3	149146	1.45126e+07
unique	NR1_2	RF	Reversion	Nurse	R.RE	Reversion	RE	40.0978	2.6426	14.0497	1.64443e+09	441785	9.21602	5.64521	65584	1.66364e+07	4.07511e+07	2.01405e+07	1.87614e+07	6.08038e+06	5.66227e+07	6.58185e+06	5.66039e+07	3.14299e+07	5.58329e+07	319690	4.00553e+06	1.2913e+06	2.75623e+07	0	7.30497e+07
unique	NR1_3	RF	Reversion	Nurse	R.RE	Reversion	RE	46.884	2.56914	13.0546	1.14377e+09	2.98104e+06	9.05834	6.47437	69614	5.22971e+07	1.28278e+07	1.17188e+07	7.67698e+06	2.27147e+06	5.04816e+07	8.03023e+06	1.03477e+08	3.07942e+07	677743	6.41186e+06	837937	1.23637e+06	9.3775e+06	123226	2.9813e+07
unique	NR1_4	RF	Reversion	Nurse	R.RE	Reversion	RE	37.1354	2.48825	12.0402	1.60982e+09	656291	9.20678	5.8171	88370	3.55046e+07	2.76805e+07	2.57131e+07	1.17954e+07	5.00053e+06	5.25237e+07	4.0487e+06	5.65815e+07	8.54143e+07	760554	1.17225e+07	3.26082e+06	7.35915e+07	7.50079e+06	0	2.23758e+07
unique	NR1_5	RF	Reversion	Nurse	R.RE	Reversion	RE	29.8368	2.23969	9.39041	1.87518e+09	1.01591e+06	9.27304	6.00685	69976	3.49505e+07	2.29922e+07	4.305e+07	3.80523e+06	6.02272e+06	8.36615e+07	5.58726e+06	6.9901e+07	9.75426e+07	9.99811e+07	0	6.98743e+06	415360	0	0	2.17716e+07
unique	NR1_6	RF	Reversion	Nurse	R.RE	Reversion	RE	43.6158	2.55589	12.8828	2.1888e+09	7.94963e+06	9.34021	6.90035	109843	3.38056e+07	4.36593e+07	4.18211e+07	2.30502e+07	8.66809e+06	8.77121e+07	8.15996e+06	1.61346e+08	8.36023e+07	6.68539e+07	114578	1.47009e+07	2.34636e+06	368643	0	3.89923e+07
unique	NR1_7	RF	Reversion	Nurse	R.RE	Reversion	RE	31.1598	2.33372	10.3162	2.19885e+09	4.14615e+06	9.3422	6.61765	86783	1.2276e+07	7.00832e+07	2.99171e+07	1.14734e+08	9.88791e+06	7.70763e+07	9.0011e+06	1.85774e+08	6.67323e+07	0	1.4379e+06	107684	2.59075e+06	8.41834e+06	12668.7	4.11756e+07
unique	NR1_8	RF	Reversion	Nurse	R.RE	Reversion	RE	41.2528	2.2249	9.25254	2.28543e+09	2.25465e+06	9.35897	6.35308	59987	3.74415e+07	3.64414e+07	3.29268e+07	933419	2.44784e+06	3.54223e+07	8.81986e+06	1.3986e+08	4.65567e+07	2.08305e+07	66672.8	1.5049e+07	1.97161e+06	857221	4.44822e+08	2.96236e+07
unique	NR1_9	RF	Reversion	Nurse	R.RE	Reversion	RE	34.7438	2.36749	10.6706	3.68128e+09	1.90399e+06	9.566	6.27967	78275	1.35235e+08	3.5684e+07	4.8923e+07	1.36857e+07	1.4156e+07	1.75422e+08	2.1963e+07	2.42299e+08	1.47815e+08	4.84409e+07	305695	2.75126e+06	117575	0	2.13987e+08	3.59824e+07
unique	NR2	RF	Reversion	Nurse	R.RE	Reversion	RE	36.958	2.34614	10.4452	2.43547e+07	150553	7.38658	5.17769	55953	539844	595994	379665	78239.9	92821.4	1.57862e+06	89230.5	1.99441e+06	507308	660197	870.541	75084.2	1305.81	108.818	652.906	371212
unique	NR2_1	RF	Reversion	Nurse	R.RE	Reversion	RE	36.197	2.42577	11.3109	1.8422e+07	93486.9	7.26534	4.97075	72736	12853.6	695295	309625	331470	289743	929698	3355.85	1.12883e+06	506.544	2596.04	527566	25707.1	1899.54	316210	126.636	448674
unique	NR2_2	RF	Reversion	Nurse	R.RE	Reversion	RE	33.2214	2.42321	11.282	2.78274e+07	154978	7.44447	5.19027	86988	389877	1.22138e+06	912033	971054	124121	53663.1	145794	2.03328e+06	124841	322618	0	613807	65899.3	79.9748	0	750979
unique	NR2_3	RF	Reversion	Nurse	R.RE	Reversion	RE	33.0004	2.10031	8.1687	2.06593e+07	56008.8	7.31512	4.74826	80732	551144	290446	215468	36849.6	51116	1.32434e+06	82911.5	2.05718e+06	60712.2	831.674	767.699	1.13383e+06	2111.17	191.925	0	290953
unique	NR2_4	RF	Reversion	Nurse	R.RE	Reversion	RE	40.9278	2.42731	11.3283	3.71826e+07	819.856	7.57034	2.91374	70187	844975	627110	530030	161313	107675	1.6179e+06	161711	3.99152e+06	657439	1.28415e+06	264.883	53506.3	10065.5	0	1.25925e+06	463495
unique	NR2_5	RF	Reversion	Nurse	R.RE	Reversion	RE	42.3798	2.49706	12.1467	3.36166e+07	5179.04	7.52655	3.71425	83747	607830	555546	310388	54189.9	110387	2.40222e+06	131561	2.94231e+06	0	0	746315	111691	29102	243854	1003.52	1.22974e+06
unique	NR2_6	RF	Reversion	Nurse	R.RE	Reversion	RE	45.2632	2.55218	12.835	2.83546e+07	404.211	7.45262	2.60661	79905	493691	495110	510280	291867	117989	1.6891e+06	109561	1.97725e+06	735346	0	704208	47550.4	15258.7	50832.8	27146.3	623137
unique	NR2_7	RF	Reversion	Nurse	R.RE	Reversion	RE	28.163	2.12855	8.40269	3.2669e+07	23731.3	7.51414	4.37532	73561	1.83161e+06	888.215	309210	180641	219500	1.81651e+06	138784	2.30581e+06	1554.38	0	111.027	79273.2	1.60756e+06	112914	888.215	539884
unique	NR2_8	RF	Reversion	Nurse	R.RE	Reversion	RE	35.6224	2.53091	12.5649	1.14601e+08	154599	8.05919	5.18921	103946	891652	2.45115e+06	1.21634e+06	1.41975e+06	306772	6.80026e+06	482898	7.98159e+06	4.29509e+06	0	434663	804003	1.14164e+06	1.91037e+06	551.253	1.89028e+06
unique	NR2_9	RF	Reversion	Nurse	R.RE	Reversion	RE	36.6828	2.27498	9.72771	2.96939e+07	45505.6	7.47267	4.65806	61630	120.452	575520	640926	168633	739335	1.53155e+06	0	2.12911e+06	1.75679e+06	0	114068	9756.62	57335.2	139604	2168.14	471082
unique	NR3	RF	Reversion	Nurse	R.RE	Reversion	RE	41.2864	2.40535	11.0823	1.56495e+09	28006	9.1945	4.44725	94529	5.54353e+07	2.20061e+07	8.58804e+06	3.93601e+06	1.56075e+07	9.89467e+07	5.18594e+06	1.51878e+08	8277.63	484241	3.54821e+07	6.02198e+06	103470	1.88482e+07	0	3.36946e+07
unique	NR3_1	RF	Reversion	Nurse	R.RE	Reversion	RE	44.739	2.56675	13.0235	1.08227e+09	905383	9.03434	5.95683	80130	1.34524e+07	1.14636e+07	8.76567e+06	7.43866e+06	1.24631e+07	6.36997e+07	3.74803e+06	9.31268e+07	3.15037e+07	2.86708e+07	1.58025e+06	2.50544e+06	8.00931e+06	0	1.22233e+06	2.27112e+07
unique	NR3_2	RF	Reversion	Nurse	R.RE	Reversion	RE	34.5106	2.47338	11.8625	1.65593e+09	972150	9.21904	5.98773	75880	9.08931e+06	2.26032e+07	2.20304e+07	2.56312e+07	5.03567e+06	7.97961e+07	6.01226e+06	1.38336e+08	6.47272e+07	9.55305e+06	5455.77	5.26645e+07	2.28051e+06	5455.77	240054	3.41593e+07
unique	NR3_3	RF	Reversion	Nurse	R.RE	Reversion	RE	38.9328	2.45918	11.6953	1.72683e+09	655132	9.23725	5.81633	73266	4.3391e+07	2.97562e+07	3.50298e+07	5.527e+06	4.10695e+06	5.84754e+07	2.93438e+06	1.23444e+08	8.82257e+07	0	5.20115e+07	3.61788e+06	3.23488e+06	6.45209e+06	2.33336e+06	2.72114e+07
unique	NR3_4	RF	Reversion	Nurse	R.RE	Reversion	RE	44.6362	2.64355	14.063	7.61039e+08	1.18224e+06	8.88141	6.07271	79667	1.23875e+07	1.76081e+07	1.93467e+07	2.94941e+06	3.64676e+06	3.1505e+07	1.71711e+06	5.12649e+07	2.49924e+07	651975	1.49333e+07	1.17499e+06	7.82371e+06	8.05775e+06	9552.75	1.3455e+07
unique	NR3_5	RF	Reversion	Nurse	R.RE	Reversion	RE	42.9184	2.45308	11.624	8.78353e+08	339229	8.94367	5.53049	70778	1.05578e+07	1.24503e+07	1.15444e+07	716676	1.09208e+06	2.94458e+07	4.69718e+06	4.5284e+07	1.44235e+07	1.60275e+07	207867	1.05795e+06	3.09319e+06	5.53485e+06	1.34332e+08	1.42879e+07
unique	NR3_6	RF	Reversion	Nurse	R.RE	Reversion	RE	34.5536	2.19725	9.00025	4.11732e+08	38558.3	8.61461	4.58612	68221	1.24493e+07	7.72062e+06	1.54805e+06	866062	1.30513e+06	1.97157e+07	2.42618e+06	4.04393e+07	5.76218e+06	138811	0	2.35496e+07	178041	0	0	5.32357e+06
unique	NR3_7	RF	Reversion	Nurse	R.RE	Reversion	RE	24.9184	1.84709	6.34135	7.44984e+08	597.17	8.87215	2.7761	68683	4.17245e+07	9.35257e+06	309131	2.1829e+06	6.1772e+06	5.61669e+07	4.30343e+06	1.01178e+08	488101	2.40526e+06	0	89485.3	122025	0	0	9.30974e+06
unique	NR3_8	RF	Reversion	Nurse	R.RE	Reversion	RE	38.2946	2.6103	13.6031	4.60036e+08	896435	8.66279	5.95252	89306	6.69789e+06	9.06102e+06	2.93105e+06	3.52988e+06	949115	2.05547e+07	1.87247e+06	2.62352e+07	1.53378e+07	6439.04	5.94839e+06	419826	1.21479e+07	3.35088e+06	2.24645e+07	5.92586e+06
unique	NR3_9	RF	Reversion	Nurse	R.RE	Reversion	RE	24.3	1.61376	5.02164	6.36723e+08	20273.4	8.80395	4.30693	60076	1.08159e+07	1.58979e+07	1.1261e+06	1.19499e+06	956526	7.6681e+07	1.12345e+06	7.7831e+07	1.58979e+06	1.41492e+06	7948.97	447792	2.82453e+06	2.34495e+06	0	2.89762e+06

## Sheet: Table S2 MC vs SCC
Title: Changes in gut microbiota and metabolism associated with phenotypic plasticity in the honey bee Apis mellifera
Authors: Duan C .Copeland1,2*, Patrick W. Maes1,3, Brendon M. Mott1, and Kirk E. Anderson1*
Tables S2 Comparing Marked cohort and single cohort colony nurse top OTUs with Wilcoxon 2-sample t-test w/FDR correction for multiple corrections
Wilcoxon	7 Nurse	13 Nurse					7 Nurse	13 Nurse
Midgut	FDR	FDR		Ileum			FDR	FDR
Apilactobacillus kunkeei	0.1691	0.8786		Snodgrassella alvi			0.926	0.6681
Bombilactobacillus mellis	0.3086	0.096		Lactobacillus apis			0.3371	0.6681
Gilliamella sp.	0.1285	0.6413		Gilliamella apicola			0.857	0.8551
Gilliamella apicola	0.1691	0.096		Frischella perrara			0.0848	0.6681
Frischella perrara	0.1285	0.4272		Gilliamella unclassified			0.5192	1
Bifidobacterium asteroides	0.1572	0.096		Bombilactobacillus mellis			1	0.6681
Lactobacillus apis	0.542	0.2168		Gilliamella apis			0.926	0.8854
Lactobacillus helsingborgensis	0.1285	0.096		Gilliamella sp.			0.926	0.6681
Lactobacillus kimbladii	0.5536	0.096		Bifidobacterium indicum			0.926	0.6681
Fructobacillus fructosus	0.1285	0.7451		Lactobacillus kimbladii			1	0.7624
Snodgrassella alvi	0.6352	0.5771		Bifidobacterium asteroides			0.926	0.818
Apilactobacillus apinorum	0.1285	0.8786		Apilactobacillus kunkeei			0.9139	0.7624
Lactobacillus melliventris	0.5316	0.433		Snodgrassella unclassified			1	0.6681
Sum Other	0.1409	0.7546		Lactobacillus melliventris			1	0.6681
				Lactobacillus helsingborgensis			0.3371	0.6681
				Sum Other			0.926	0.7624
one-way ANOVA with FDR for multiple comparisons for gene expression between MC and SCC
	7.Nurse	13.Nurse
Vg	0.5434	0.6083
Apid	0.5434	0.6083
Cat	0.8267	0.3883
CuZNSOD	0.7792	0.3641
MnSOD	0.8267	0.6083
GST-1	0.5434	0.3883
Hym	0.5434	0.0523
MRJP2	0.5434	0.0523
PPO	0.8267	0.3883
DSCAM	0.8267	0.6892
Carbonyl	0.8267	0.9659

## Sheet: Table S3 SCC1vs2
Title: Changes in gut microbiota and metabolism associated with phenotypic plasticity in the honey bee Apis mellifera
Authors: Duan C .Copeland1,2*, Patrick W. Maes1,3, Brendon M. Mott1, and Kirk E. Anderson1*
Tables S2 Comparing the 2 single cohort colonies OTUs with Wilcoxon 2-sample t-test w/FDR correction for multiple corrections for each age/task
Arrows indicate expression difference of SCC1 relative to SCC2
	7 PF		7 Nurse	13 PF		13 Nurse	19 PF	19 Nurse						Age:7	Nurse	Age:7	Age:13	Age:13	Age:19	Age:19
Midgut	FDR	↕	FDR	FDR	↕	FDR	FDR	FDR	↕		Ileum			FDR	RAW	FDR	FDR	FDR	FDR	FDR
Apilactobacillus kunkeei	0.0177	↑	ns	ns		ns	ns	0.0378	↓		Snodgrassella alvi			ns	ns	ns	ns	ns	ns	ns
Bombilactobacillus mellis	ns		ns	ns		ns	ns	ns			Lactobacillus apis			ns	ns	ns	ns	ns	ns	ns
Gilliamella sp.	ns		ns	ns		ns	ns	ns			Gilliamella apicola			ns	ns	ns	ns	ns	ns	ns
Gilliamella apicola	ns		ns	ns		ns	ns	ns			Frischella perrara			ns	ns	ns	ns	ns	ns	ns
Frischella perrara	0.0177	↑	ns	ns		ns	ns	ns			Gilliamella unclassified			ns	ns	ns	ns	ns	ns	ns
Bifidobacterium asteroides	ns		ns	ns		ns	ns	ns			Bombilactobacillus mellis			ns	ns	ns	ns	ns	ns	ns
Lactobacillus apis	ns		ns	ns		ns	ns	ns			Gilliamella apis			ns	ns	ns	ns	ns	ns	ns
Lactobacillus helsingborgensis	ns		ns	ns		ns	ns	ns			Gilliamella sp.			ns	ns	ns	ns	ns	ns	ns
Lactobacillus kimbladii	ns		ns	ns		ns	ns	ns			Bifidobacterium indicum			ns	ns	ns	ns	ns	ns	ns
Fructobacillus fructosus	0.0354	↑	ns	0.014	↑	ns	ns	0.0378	↓		Lactobacillus kimbladii			ns	ns	ns	ns	ns	ns	ns
Snodgrassella alvi	ns		ns	ns		ns	ns	ns			Bifidobacterium asteroides			ns	ns	ns	ns	ns	ns	ns
Apilactobacillus apinorum	0.0177	↑	ns	0.0275	↑	ns	ns	0.0378	↓		Apilactobacillus kunkeei			ns	ns	ns	ns	ns	ns	ns
Lactobacillus melliventris	ns		ns	ns		ns	ns	ns			Snodgrassella unclassified			ns	ns	ns	ns	ns	ns	ns
Sum Other	ns		ns	0.0275	↑	ns	ns	ns			Lactobacillus melliventris			ns	ns	ns	ns	ns	ns	ns
											Lactobacillus helsingborgensis			ns	ns	ns	ns	ns	ns	ns
											Sum Other			ns	ns	ns	ns	ns	ns	ns
one-way ANOVA with FDR for multiple comparisons for gene expression between SCC1 and SCC2
Arrows indicate expression difference between SCC1 and SCC2
	7 PF	7 Nurse	13 PF	13 Nurse	19 PF	19 Nurse	↕
Vg	ns	ns	ns	ns	ns	ns
Apid	ns	ns	ns	ns	ns	ns
Cat	ns	ns	ns	ns	ns	ns
CuZNSOD	ns	ns	ns	ns	ns	0.044	↑
MnSOD	ns	ns	ns	ns	ns	ns
GST-1	ns	ns	ns	ns	ns	ns
Hym	ns	ns	ns	ns	ns	ns
MRJP2	ns	ns	ns	ns	ns	ns
PPO	ns	ns	ns	ns	ns	ns
DSCAM	ns	ns	ns	ns	ns	ns
Carbonyl	ns	ns	ns	ns	ns	ns

## Sheet: Table S4 MANOVA&Wilcxn
Title: Changes in gut microbiota and metabolism associated with phenotypic plasticity in the honey bee Apis mellifera
Authors: Duan C .Copeland1,2*, Patrick W. Maes1,3, Brendon M. Mott1, and Kirk E. Anderson1*
Two-way MANOVA PF experiment and one-way MANOVA for REV experiment. Bacteria are dependent variables. In PF, age and ontogeny are independent variables. In REV, phenotype is the indepedent variable. Statistics have been corrected for multiple comparison with FDR. p < 0.5 is significant
p-values indicate significant differences in relative abundance										p-values indicate significant differences in absolute abundance, steel-dwass Figure S6 and S7
PF Midgut MANOVA	DV Model		IV: Age		IV: Ontogeny		IV: Age*Task			PF Midgut Wilcoxon
	F Value	Pr > F	F Value	Pr > F	F Value	Pr > F	F Value	Pr > F
Overall Effect:			3.23	0.0001	2.57	0.0047	1.06	0.3919		2-sample T	raw	FDR
Bombilactobacillus mellis	3.6	0.0065	3.68	0.0338	7.37	0.0308		ns		Apilactobacillus kunkeei	0.0002	0.0004
Apilactobacillus kunkeei		ns		ns	6.71	0.0308		ns		Bombilactobacillus mellis	0.011	0.014
Frischella perrara		ns		ns		ns		ns		Gilliamella sp.	0.0001	0.0002
Gilliamella sp.	6.78	0.0004	10.81	0.0005		ns		ns		Gilliamella apicola	0.0324	0.0324
Bifidobacterium asteroides	9.06	0.0004	9.9	0.0005	23.91	0.0014		ns		Frischella perrara	0.0128	0.0149
Gilliamella apicola		ns		ns		ns		ns		Bifidobacterium asteroides	0.0001	0.0002
Lactobacillus apis		ns		ns		ns		ns		Lactobacillus apis	0.0001	0.0002
Lactobacillus helsingborgensis	8.5	0.0004	13.4	0.0005		ns		ns		Lactobacillus helsingborgensis	0.0262	0.0282
Lactobacillus kimbladii		ns		ns		ns		ns		Lactobacillus kimbladii	0.0006	0.0011
Snodgrassella alvi		ns		ns		ns		ns		Fructobacillus fructosus	0.0001	0.0002
Lactobacillus melliventris	5.96	0.0004	6.67	0.0014	11.79	0.0063		ns		Snodgrassella alvi	0.0008	0.0012
Apilactobacillus apinorum		ns		ns		ns		ns		Apilactobacillus apinorum	0.0015	0.0021
Fructobacillus fructosus	3.88	0.0045	4.04	0.026	7.09	0.0308		ns		Lactobacillus melliventris	0.0001	0.0002
Sum Other		ns		ns		ns		ns		Sum Other	0.0001	0.0002
p-values indicate significant differences in relative abundance										p-values indicate significant differences in absolute abundance, steel-dwass Figure S6 and S7				p-values indicate significant differences in relative abundance				Comparing 8d nur, 27d for, Reverted Nurses and Initial Foragers absolute abundance					Comparing Reverted Nurses to Initial Foragers absolute abundance					Comparing Reverted Nurses to 8d nurse control absolute abundance
PF Ileum MANOVA	DV Model		IV: Age		IV: Ontogeny		IV: Age*Task			PF Ileum Wilcoxon				REVERSION Ileum MANOVA	IV: Phenotype			REV Ileum Wilcoxon					REV Ileum Wilcoxon					REV Ileum Wilcoxon
	F Value	Pr > F	F Value	Pr > F	F Value	Pr > F	F Value	Pr > F							F Value	Pr > F
Overall Effect:			2.48	0.0001	4.47	0.0001	1.31	0.1431			raw	FDR		Overall Effect:	2.01	0.0004			raw	FDR				raw	FDR				raw	FDR
Snodgrassella alvi		ns		ns		ns		ns		Snodgrassella alvi	0.1097	ns		Snodgrassella alvi	3.83	0.0477		Snodgrassella alvi	0.0054	ns			Snodgrassella alvi	1	ns			Snodgrassella alvi	0.0477	ns
Lactobacillus apis		ns		ns		ns		ns		Lactobacillus apis	0.0005	0.0013		Lactobacillus apis		ns		Lactobacillus apis	0.0271	ns			Lactobacillus apis	0.7791	ns			Lactobacillus apis	0.5849	ns
Gilliamella apicola		ns		ns		ns		ns		Gilliamella apicola	0.3225	ns		Gilliamella apicola		ns		Gilliamella apicola	0.113	ns			Gilliamella apicola	0.2541	ns			Gilliamella apicola	0.3073	ns
Frischella perrara	2.96	0.0137		ns		ns		ns		Frischella perrara	0.2958	ns		Frischella perrara	4.94	0.0264		Frischella perrara	0.0175	ns			Frischella perrara	0.5142	ns			Frischella perrara	0.0306	ns
Gilliamella unclassified	5.27	0.0002		ns	8.3	0.0096		ns		Gilliamella unclassified	0.0001	0.0003		Gilliamella unclassified		ns		Gilliamella unclassified	0.0386	ns			Gilliamella unclassified	0.1238	ns			Gilliamella unclassified	0.649	ns
Bombilactobacillus mellis	13.78	0.0002	9.6	0.0005	28.98	0.0003		ns		Bombilactobacillus mellis	0.0072	0.0115		Bombilactobacillus mellis		ns		Bombilactobacillus mellis	0.1218	ns			Bombilactobacillus mellis	0.1131	ns			Bombilactobacillus mellis	0.4805	ns
Gilliamella apis	6.07	0.0002	4.52	0.0133	6.43	0.0226		ns		Gilliamella apis	0.0001	0.0003		Gilliamella apis		ns		Gilliamella apis	0.2107	ns			Gilliamella apis	0.4408	ns			Gilliamella apis	0.2337	ns
Gilliamella sp.	6.04	0.0002	7.93	0.0005		ns		ns		Gilliamella sp.	0.0001	0.0003		Gilliamella sp.		ns		Gilliamella sp.	0.3422	ns			Gilliamella sp.	0.5748	ns			Gilliamella sp.	0.2951	ns
Bifidobacterium indicum	8.05	0.0002	5.48	0.006	16.05	0.0003		ns		Bifidobacterium indicum	0.0001	0.0003		Bifidobacterium indicum		ns		Bifidobacterium indicum	0.0947	ns			Bifidobacterium indicum	0.1063	ns			Bifidobacterium indicum	0.5225	ns
Lactobacillus kimbladii	5.43	0.0002		ns	12.45	0.0016		ns		Lactobacillus kimbladii	0.0183	0.0266		Lactobacillus kimbladii	3.68	0.0477		Lactobacillus kimbladii	0.0113	ns			Lactobacillus kimbladii	0.007	ns			Lactobacillus kimbladii	0.6572	ns
Bifidobacterium asteroides	11.21	0.0002	4.87	0.0106	34.01	0.0003		ns		Bifidobacterium asteroides	0.0011	0.0025		Bifidobacterium asteroides		ns		Bifidobacterium asteroides	0.0861	ns			Bifidobacterium asteroides	0.1314	ns			Bifidobacterium asteroides	0.3872	ns
Apilactobacillus kunkeei		ns		ns		ns		ns		Apilactobacillus kunkeei	0.6864	ns		Apilactobacillus kunkeei		ns		Apilactobacillus kunkeei	0.3327	ns			Apilactobacillus kunkeei	0.1238	ns			Apilactobacillus kunkeei	0.2648	ns
Snodgrassella unclassified	3.03	0.0131		ns	5.44	0.0344		ns		Snodgrassella unclassified	0.0013	0.0026		Snodgrassella unclassified	3.98	0.0477		Snodgrassella unclassified	0.0125	ns			Snodgrassella unclassified	0.4408	ns			Snodgrassella unclassified	0.5541	ns
Lactobacillus melliventris	7.33	0.0002	3.86	0.0263	18.68	0.0003		ns		Lactobacillus melliventris	0.0251	0.0335		Lactobacillus melliventris	4.93	0.0264		Lactobacillus melliventris	0.385	ns			Lactobacillus melliventris	0.2281	ns			Lactobacillus melliventris	0.6989	ns
Lactobacillus helsingborgensis	11.4	0.0002	10.34	0.0005	18.69	0.0003		ns		Lactobacillus helsingborgensis	0.0001	0.0003		Lactobacillus helsingborgensis		ns		Lactobacillus helsingborgensis	0.2355	ns			Lactobacillus helsingborgensis	0.1497	ns			Lactobacillus helsingborgensis	0.7155	ns
Sum Other	3.49	0.0054		ns	8.29	0.0096		ns		Sum Other	0.0058	0.0103		Sum Other		ns		Sum Other	0.0925	ns			Sum Other	1	ns			Sum Other	0.6821	ns
														p-values indicate significant differences in relative abundance				Comparing 8d nur, 27d for, Reverted Nurses and Initial Foragers absolute abundance					Comparing Reverted Nurses to Initial Foragers absolute abundance					Comparing Reverted Nurses to 8d nurse control absolute abundance
														REVERSION Rectum MANOVA	IV: Phenotype			REV Rectum Wilcoxon					REV Rectum Wilcoxon					REV Rectum Wilcoxon
															F Value	Pr > F
														Overall Effect:	2.1	0.0002			raw	FDR				raw	FDR				raw	FDR
														Bombilactobacillus mellis		ns		Bombilactobacillus mellis	0.0038	0.0125			Bombilactobacillus mellis	0.0963	ns			Bombilactobacillus mellis	0.2879	ns
														Bifidobacterium asteroides		ns		Bifidobacterium asteroides	0.0002	0.0011			Bifidobacterium asteroides	0.0163	ns			Bifidobacterium asteroides	0.465	ns
														Lactobacillus kimbladii		ns		Lactobacillus kimbladii	0.0039	0.0125			Lactobacillus kimbladii	0.652	ns			Lactobacillus kimbladii	0.8681	ns
														Snodgrassella alvi		ns		Snodgrassella alvi	0.048	ns			Snodgrassella alvi	0.1188	ns			Snodgrassella alvi	0.8248	ns
														Lactobacillus melliventris	4.59	0.0163		Lactobacillus melliventris	0.0297	ns			Lactobacillus melliventris	0.069	ns			Lactobacillus melliventris	0.5875	ns
														Lactobacillus apis	4.56	0.0163		Lactobacillus apis	0.1919	ns			Lactobacillus apis	0.3112	ns			Lactobacillus apis	0.5799	ns
														Gilliamella apicola		ns		Gilliamella apicola	0.2133	ns			Gilliamella apicola	0.069	ns			Gilliamella apicola	0.1203	ns
														Gilliamella apis		ns		Gilliamella apis	0.0622	ns			Gilliamella apis	0.5383	ns			Gilliamella apis	0.6811	ns
														Lactobacillus helsingborgensis		ns		Lactobacillus helsingborgensis	0.0297	ns			Lactobacillus helsingborgensis	0.158	ns			Lactobacillus helsingborgensis	0.7905	ns
														Frischella perrara		ns		Frischella perrara	0.0278	ns			Frischella perrara	0.841	ns			Frischella perrara	0.0171	ns
														Gilliamella unclassified		ns		Gilliamella unclassified	0.3988	ns			Gilliamella unclassified	0.4204	ns			Gilliamella unclassified	0.8856	ns
														Gilliamella sp.		ns		Gilliamella sp.	0.4047	ns			Gilliamella sp.	0.1087	ns			Gilliamella sp.	0.4254	ns
														Bartonella apis	5.69	0.0069		Bartonella apis	0.0001	0.0008			Bartonella apis	0.0001	0.0016			Bartonella apis	0.4339	ns
														Lactobacillus unclassified	4.06	0.0251		Lactobacillus unclassified	0.2763	ns			Lactobacillus unclassified	0.3711	ns			Lactobacillus unclassified	0.9294	ns
														Bombilactobacillus mellifer	6.77	0.0048		Bombilactobacillus mellifer	0.0001	0.0008			Bombilactobacillus mellifer	0.0625	ns			Bombilactobacillus mellifer	0.0213	ns
														Sum Other	6.3	0.0048		Sum Other	0.1126	ns			Sum Other	0.3402	ns			Sum Other	0.8768	ns

## Sheet: Fig S4 16S 18S copies
Title: Changes in gut microbiota and metabolism associated with phenotypic plasticity in the honey bee Apis mellifera
Authors: Duan C .Copeland1,2*, Patrick W. Maes1,3, Brendon M. Mott1, and Kirk E. Anderson1*
	Figure S4 BactQuant and FungiQuant for experiments and tissues. ANOVA with TUKEY HSD, different letters indicate significant differences (p < 0.05).
	In the PF experiment, the (gray) control nurses from the marked cohort are shown
PF MIDGUTS	A						B								REV ILEUMS	E						F
PF ILEUMS	C						D									G						H
															REV RECTUMS

## Sheet: Table S5 PF MG Corrs
Title: Changes in gut microbiota and metabolism associated with phenotypic plasticity in the honey bee Apis mellifera
Authors: Duan C .Copeland1,2*, Patrick W. Maes1,3, Brendon M. Mott1, and Kirk E. Anderson1*
Paramatric: Pearsons correlations on Log transformed absolute abundance w/ p-values . Non-parametric: Spearman ρ correlations. Boxed groups for ALL samples, Atypical, typical, and typical (including 27day foragers) read left-to-right
Pearsons correlations heat map red to blue, red the most negative values while blue the most positive for each correlation matrix. Significant p-values are highlighted green. Significant Spearman's correlations after FDR correction are boxed
ALL SAMPLES																Atypical: 7 PF, 13 PF, 19 PF																Typical: 7 Nurse, 13 Nurse, 19 Nurse																Typical: 7 Nurse, 13 Nurse, 19 Nurse, with 27 Foragers
Pearsons correlations:																Pearsons correlations:																Pearsons correlations:																Pearsons correlations:
	A_kunk	B_mellis	G_sp	G_apicola	F_perr	B_ast	L_apis	L_helsing	L_kim	F_fruc	S_alvi	A_apin	L_mell	SumOther			A_kunk	B_mellis	G_sp	G_apicola	F_perr	B_ast	L_apis	L_helsing	L_kim	F_fruc	S_alvi	A_apin	L_mell	SumOther			A_kunk	B_mellis	G_sp	G_apicola	F_perr	B_ast	L_apis	L_helsing	L_kim	F_fruc	S_alvi	A_apin	L_mell	SumOther			A_kunk
A_kunk	1	0.3165	0.0045	0.1584	0.0446	0.3419	0.2636	0.1878	0.0105	0.3347	0.2705	0.5921	0.1874	0.1576		A_kunk	1	0.2063	0.2187	-0.1075	0.3453	0.3503	0.2422	0.0868	-0.2399	0.7646	0.0686	0.7881	0.1345	0.4339		A_kunk	1	0.4115	0.4919	0.391	0.1548	0.4617	0.3799	0.2211	0.2454	0.8233	0.4828	0.9446	0.4544	0.4066		A_kunk	1
B_mellis	0.3165	1	-0.03	0.1051	0.0978	0.9374	0.3514	0.6617	0.4329	0.1584	0.336	0.5705	0.6349	0.2719		B_mellis	0.2063	1	0.1897	0.1391	0.0936	0.7399	0.5891	0.6415	0.2124	0.3939	0.2515	0.0596	0.4336	0.5002		B_mellis	0.4115	1	0.3301	0.5249	0.1382	0.9569	0.7152	0.8289	0.6359	0.3314	0.589	0.3006	0.8477	0.5473		B_mellis	0.4618
G_sp	0.0045	-0.03	1	-0.0231	0.0508	-0.03	0.0095	-0.0806	0.0075	-0.0191	-0.0382	0.0421	-0.0213	-0.0062		G_sp	0.2187	0.1897	1	-0.1048	0.2804	0.1784	0.1929	-0.0372	-0.008	0.5146	0.1441	0.4486	-0.0437	0.2709		G_sp	0.4919	0.3301	1	0.2782	0.0986	0.3014	0.4073	0.1416	0.4734	0.5094	0.4223	0.4712	0.3176	0.5148		G_sp	0.5582
G_apicola	0.1584	0.1051	-0.0231	1	-0.0074	0.2629	0.6707	0.3936	0.0315	0.0564	0.5993	0.0456	0.0359	0.0206		G_apicola	-0.1075	0.1391	-0.1048	1	-0.2197	-0.0012	-0.0752	0.0227	-0.1423	-0.0044	0.1465	-0.0886	-0.0984	0.0017		G_apicola	0.391	0.5249	0.2782	1	-0.0443	0.5204	0.6494	0.3177	0.3701	0.4316	0.5724	0.3991	0.5068	0.0342		G_apicola	0.3297
F_perr	0.0446	0.0978	0.0508	-0.0074	1	0.0153	0.1242	0.0055	0.0736	0.0058	0.0694	0.118	0.0545	0.0321		F_perr	0.3453	0.0936	0.2804	-0.2197	1	0.1253	0.035	-0.0381	-0.0729	0.3628	0.2028	0.5286	0.2508	0.1538		F_perr	0.1548	0.1382	0.0986	-0.0443	1	0.0027	0.1914	-0.0151	0.0818	0.1823	0.0897	0.172	0.1153	0.3098		F_perr	0.2671
B_ast	0.3419	0.9374	-0.03	0.2629	0.0153	1	0.4799	0.7238	0.4531	0.1289	0.4533	0.546	0.6938	0.3218		B_ast	0.3503	0.7399	0.1784	-0.0012	0.1253	1	0.6922	0.6965	0.3482	0.3993	0.1448	0.1686	0.5213	0.5984		B_ast	0.4617	0.9569	0.3014	0.5204	0.0027	1	0.6713	0.8685	0.6214	0.3665	0.5804	0.346	0.8681	0.4719		B_ast	0.5219
L_apis	0.2636	0.3514	0.0095	0.6707	0.1242	0.4799	1	0.3101	0.1984	0.0685	0.8717	0.1515	0.2361	0.2921		L_apis	0.2422	0.5891	0.1929	-0.0752	0.035	0.6922	1	0.5478	0.4305	0.322	0.197	0.1013	0.325	0.5561		L_apis	0.3799	0.7152	0.4073	0.6494	0.1914	0.6713	1	0.5407	0.5811	0.3532	0.7639	0.2925	0.6739	0.4809		L_apis	0.4672
L_helsing	0.1878	0.6617	-0.0806	0.3936	0.0055	0.7238	0.3101	1	0.4797	0.0647	0.3519	0.3202	0.7161	0.0532		L_helsing	0.0868	0.6415	-0.0372	0.0227	-0.0381	0.6965	0.5478	1	0.3942	0.0641	0.0089	-0.0241	0.4836	0.176		L_helsing	0.2211	0.8289	0.1416	0.3177	-0.0151	0.8685	0.5407	1	0.5506	0.0791	0.3551	0.0722	0.7694	0.4139		L_helsing	0.1002
L_kim	0.0105	0.4329	0.0075	0.0315	0.0736	0.4531	0.1984	0.4797	1	-0.0246	0.3184	0.0005	0.6146	0.0504		L_kim	-0.2399	0.2124	-0.008	-0.1423	-0.0729	0.3482	0.4305	0.3942	1	-0.2293	-0.0144	-0.2423	0.3344	-0.038		L_kim	0.2454	0.6359	0.4734	0.3701	0.0818	0.6214	0.5811	0.5506	1	0.1734	0.5107	0.192	0.5736	0.4304		L_kim	0.3448
F_fruc	0.3347	0.1584	-0.0191	0.0564	0.0058	0.1289	0.0685	0.0647	-0.0246	1	0.096	0.2563	0.0497	0.5498		F_fruc	0.7646	0.3939	0.5146	-0.0044	0.3628	0.3993	0.322	0.0641	-0.2293	1	0.2675	0.7299	0.097	0.6591		F_fruc	0.8233	0.3314	0.5094	0.4316	0.1823	0.3665	0.3532	0.0791	0.1734	1	0.5009	0.8589	0.4118	0.3093		F_fruc	0.8358
S_alvi	0.2705	0.336	-0.0382	0.5993	0.0694	0.4533	0.8717	0.3519	0.3184	0.096	1	0.193	0.2846	0.042		S_alvi	0.0686	0.2515	0.1441	0.1465	0.2028	0.1448	0.197	0.0089	-0.0144	0.2675	1	0.2676	0.111	0.097		S_alvi	0.4828	0.589	0.4223	0.5724	0.0897	0.5804	0.7639	0.3551	0.5107	0.5009	1	0.4562	0.6255	0.4775		S_alvi	0.422
A_apin	0.5921	0.5705	0.0421	0.0456	0.118	0.546	0.1515	0.3202	0.0005	0.2563	0.193	1	0.2999	0.0893		A_apin	0.7881	0.0596	0.4486	-0.0886	0.5286	0.1686	0.1013	-0.0241	-0.2423	0.7299	0.2676	1	-0.0081	0.2706		A_apin	0.9446	0.3006	0.4712	0.3991	0.172	0.346	0.2925	0.0722	0.192	0.8589	0.4562	1	0.3931	0.3327		A_apin	0.9253
L_mell	0.1874	0.6349	-0.0213	0.0359	0.0545	0.6938	0.2361	0.7161	0.6146	0.0497	0.2846	0.2999	1	0.0796		L_mell	0.1345	0.4336	-0.0437	-0.0984	0.2508	0.5213	0.325	0.4836	0.3344	0.097	0.111	-0.0081	1	0.1601		L_mell	0.4544	0.8477	0.3176	0.5068	0.1153	0.8681	0.6739	0.7694	0.5736	0.4118	0.6255	0.3931	1	0.446		L_mell	0.5118
SumOther	0.1576	0.2719	-0.0062	0.0206	0.0321	0.3218	0.2921	0.0532	0.0504	0.5498	0.042	0.0893	0.0796	1		SumOther	0.4339	0.5002	0.2709	0.0017	0.1538	0.5984	0.5561	0.176	-0.038	0.6591	0.097	0.2706	0.1601	1		SumOther	0.4066	0.5473	0.5148	0.0342	0.3098	0.4719	0.4809	0.4139	0.4304	0.3093	0.4775	0.3327	0.446	1		SumOther	0.5309
Pearsons p-values																Pearsons p-values																Pearsons p-values																Pearsons p-values
	A_kunk	B_mellis	G_sp	G_apicola	F_perr	B_ast	L_apis	L_helsing	L_kim	F_fruc	S_alvi	A_apin	L_mell	SumOther			A_kunk	B_mellis	G_sp	G_apicola	F_perr	B_ast	L_apis	L_helsing	L_kim	F_fruc	S_alvi	A_apin	L_mell	SumOther			A_kunk	B_mellis	G_sp	G_apicola	F_perr	B_ast	L_apis	L_helsing	L_kim	F_fruc	S_alvi	A_apin	L_mell	SumOther			A_kunk
A_kunk	<.0001	0.0009	0.9636	0.1031	0.6479	0.0003	0.0061	0.0527	0.9144	0.0004	0.0048	<.0001	0.0532	0.105		A_kunk	<.0001	0.1641	0.1396	0.4721	0.0175	0.0158	0.101	0.5617	0.1043	<.0001	0.6471	<.0001	0.3675	0.0023		A_kunk	<.0001	0.0055	0.0007	0.0087	0.3156	0.0016	0.011	0.1493	0.1083	<.0001	0.0009	<.0001	0.0019	0.0062		A_kunk	<.0001
B_mellis	0.0009	<.0001	0.7592	0.2813	0.3164	<.0001	0.0002	<.0001	<.0001	0.1031	0.0004	<.0001	<.0001	0.0046		B_mellis	0.1641	<.0001	0.2015	0.3511	0.5313	<.0001	<.0001	<.0001	0.1518	0.0062	0.0881	0.6908	0.0023	0.0003		B_mellis	0.0055	<.0001	0.0286	0.0003	0.3711	<.0001	<.0001	<.0001	<.0001	0.028	<.0001	0.0474	<.0001	0.0001		B_mellis	0.0002
G_sp	0.9636	0.7592	<.0001	0.8133	0.6031	0.7593	0.9222	0.4095	0.9385	0.8452	0.6957	0.667	0.8273	0.9492		G_sp	0.1396	0.2015	<.0001	0.4832	0.0563	0.2303	0.194	0.8041	0.9573	0.0002	0.334	0.0016	0.7707	0.0655		G_sp	0.0007	0.0286	<.0001	0.0675	0.5244	0.0468	0.0061	0.3591	0.0012	0.0004	0.0043	0.0012	0.0356	0.0003		G_sp	<.0001
G_apicola	0.1031	0.2813	0.8133	<.0001	0.9393	0.0062	<.0001	<.0001	0.7475	0.5637	<.0001	0.641	0.7133	0.8332		G_apicola	0.4721	0.3511	0.4832	<.0001	0.1378	0.9935	0.6152	0.8798	0.3399	0.9766	0.3257	0.5535	0.5106	0.9908		G_apicola	0.0087	0.0003	0.0675	<.0001	0.7752	0.0003	<.0001	0.0356	0.0134	0.0034	<.0001	0.0073	0.0004	0.8256		G_apicola	0.0101
F_perr	0.6479	0.3164	0.6031	0.9393	<.0001	0.8755	0.2026	0.9555	0.4511	0.9528	0.4776	0.2259	0.5769	0.7428		F_perr	0.0175	0.5313	0.0563	0.1378	<.0001	0.4013	0.8152	0.7994	0.6262	0.0122	0.1716	0.0001	0.0891	0.3021		F_perr	0.3156	0.3711	0.5244	0.7752	<.0001	0.9861	0.2132	0.9227	0.5976	0.2363	0.5627	0.2641	0.4561	0.0407		F_perr	0.0391
B_ast	0.0003	<.0001	0.7593	0.0062	0.8755	<.0001	<.0001	<.0001	<.0001	0.1859	<.0001	<.0001	<.0001	0.0007		B_ast	0.0158	<.0001	0.2303	0.9935	0.4013	<.0001	<.0001	<.0001	0.0165	0.0054	0.3317	0.2572	0.0002	<.0001		B_ast	0.0016	<.0001	0.0468	0.0003	0.9861	<.0001	<.0001	<.0001	<.0001	0.0144	<.0001	0.0214	<.0001	0.0012		B_ast	<.0001
L_apis	0.0061	0.0002	0.9222	<.0001	0.2026	<.0001	<.0001	0.0012	0.0405	0.4835	<.0001	0.1192	0.0144	0.0023		L_apis	0.101	<.0001	0.194	0.6152	0.8152	<.0001	<.0001	<.0001	0.0025	0.0273	0.1844	0.4981	0.0258	<.0001		L_apis	0.011	<.0001	0.0061	<.0001	0.2132	<.0001	<.0001	0.0002	<.0001	0.0187	<.0001	0.054	<.0001	0.001		L_apis	0.0002
L_helsing	0.0527	<.0001	0.4095	<.0001	0.9555	<.0001	0.0012	<.0001	<.0001	0.5081	0.0002	0.0008	<.0001	0.5864		L_helsing	0.5617	<.0001	0.8041	0.8798	0.7994	<.0001	<.0001	<.0001	0.0061	0.6686	0.9525	0.8724	0.0006	0.2367		L_helsing	0.1493	<.0001	0.3591	0.0356	0.9227	<.0001	0.0002	<.0001	0.0001	0.61	0.018	0.6416	<.0001	0.0052		L_helsing	0.4461
L_kim	0.9144	<.0001	0.9385	0.7475	0.4511	<.0001	0.0405	<.0001	<.0001	0.8017	0.0008	0.9959	<.0001	0.6061		L_kim	0.1043	0.1518	0.9573	0.3399	0.6262	0.0165	0.0025	0.0061	<.0001	0.121	0.9237	0.1008	0.0216	0.7997		L_kim	0.1083	<.0001	0.0012	0.0134	0.5976	<.0001	<.0001	0.0001	<.0001	0.2602	0.0004	0.2117	<.0001	0.0035		L_kim	0.007
F_fruc	0.0004	0.1031	0.8452	0.5637	0.9528	0.1859	0.4835	0.5081	0.8017	<.0001	0.3252	0.0077	0.6109	<.0001		F_fruc	<.0001	0.0062	0.0002	0.9766	0.0122	0.0054	0.0273	0.6686	0.121	<.0001	0.0691	<.0001	0.5164	<.0001		F_fruc	<.0001	0.028	0.0004	0.0034	0.2363	0.0144	0.0187	0.61	0.2602	<.0001	0.0005	<.0001	0.0055	0.041		F_fruc	<.0001
S_alvi	0.0048	0.0004	0.6957	<.0001	0.4776	<.0001	<.0001	0.0002	0.0008	0.3252	<.0001	0.0464	0.003	0.6673		S_alvi	0.6471	0.0881	0.334	0.3257	0.1716	0.3317	0.1844	0.9525	0.9237	0.0691	<.0001	0.069	0.4574	0.5165		S_alvi	0.0009	<.0001	0.0043	<.0001	0.5627	<.0001	<.0001	0.018	0.0004	0.0005	<.0001	0.0019	<.0001	0.001		S_alvi	0.0008
A_apin	<.0001	<.0001	0.667	0.641	0.2259	<.0001	0.1192	0.0008	0.9959	0.0077	0.0464	<.0001	0.0017	0.3604		A_apin	<.0001	0.6908	0.0016	0.5535	0.0001	0.2572	0.4981	0.8724	0.1008	<.0001	0.069	<.0001	0.9566	0.0658		A_apin	<.0001	0.0474	0.0012	0.0073	0.2641	0.0214	0.054	0.6416	0.2117	<.0001	0.0019	<.0001	0.0083	0.0274		A_apin	<.0001
L_mell	0.0532	<.0001	0.8273	0.7133	0.5769	<.0001	0.0144	<.0001	<.0001	0.6109	0.003	0.0017	<.0001	0.4148		L_mell	0.3675	0.0023	0.7707	0.5106	0.0891	0.0002	0.0258	0.0006	0.0216	0.5164	0.4574	0.9566	<.0001	0.2824		L_mell	0.0019	<.0001	0.0356	0.0004	0.4561	<.0001	<.0001	<.0001	<.0001	0.0055	<.0001	0.0083	<.0001	0.0024		L_mell	<.0001
SumOther	0.105	0.0046	0.9492	0.8332	0.7428	0.0007	0.0023	0.5864	0.6061	<.0001	0.6673	0.3604	0.4148	<.0001		SumOther	0.0023	0.0003	0.0655	0.9908	0.3021	<.0001	<.0001	0.2367	0.7997	<.0001	0.5165	0.0658	0.2824	<.0001		SumOther	0.0062	0.0001	0.0003	0.8256	0.0407	0.0012	0.001	0.0052	0.0035	0.041	0.001	0.0274	0.0024	<.0001		SumOther	<.0001
Spearmans:																Spearmans:																Spearmans:																Spearmans:
	Variable	by Variable	Spearman ρ	Prob>|ρ|	FDR												Variable	by Variable	Spearman ρ	Prob>|ρ|	FDR												Variable	by Variable	Spearman ρ	Prob>|ρ|	FDR												Variable
	B_ast	B_mellis	0.907	<.0001	0.0002	+++++++++											A_apin	A_kunk	0.8527	<.0001	0.0006	+++++++++											B_ast	B_mellis	0.9551	<.0001	0.0004	++++++++++											B_ast
	A_apin	A_kunk	0.8923	<.0001	0.0002	+++++++++											B_ast	B_mellis	0.8115	<.0001	0.0006	++++++++											A_apin	A_kunk	0.9507	<.0001	0.0004	++++++++++											A_apin
	L_mell	B_ast	0.8161	<.0001	0.0002	++++++++											F_fruc	A_kunk	0.8065	<.0001	0.0006	++++++++											L_helsing	B_ast	0.8662	<.0001	0.0004	+++++++++											L_mell
	F_fruc	A_kunk	0.8113	<.0001	0.0002	++++++++											A_apin	F_fruc	0.7898	<.0001	0.0006	++++++++											L_mell	B_ast	0.8295	<.0001	0.0004	++++++++											L_mell
	A_apin	F_fruc	0.7904	<.0001	0.0002	++++++++											L_helsing	B_ast	0.7123	<.0001	0.0006	+++++++											A_apin	F_fruc	0.8284	<.0001	0.0004	++++++++											L_apis
	L_mell	B_mellis	0.7736	<.0001	0.0002	++++++++											L_apis	B_ast	0.689	<.0001	0.0006	+++++++											L_helsing	B_mellis	0.8223	<.0001	0.0004	++++++++											L_kim
	L_helsing	B_ast	0.7371	<.0001	0.0002	+++++++											L_helsing	B_mellis	0.6725	<.0001	0.0006	+++++++											L_mell	B_mellis	0.8026	<.0001	0.0004	++++++++											A_apin
	L_apis	B_mellis	0.7297	<.0001	0.0002	+++++++											L_apis	B_mellis	0.6221	<.0001	0.0006	++++++											F_fruc	A_kunk	0.7993	<.0001	0.0004	++++++++											F_fruc
	L_apis	B_ast	0.7287	<.0001	0.0002	+++++++											SumOther	B_ast	0.6195	<.0001	0.0006	++++++											S_alvi	L_apis	0.7416	<.0001	0.0004	+++++++											L_kim
	L_helsing	B_mellis	0.7009	<.0001	0.0002	+++++++											SumOther	F_fruc	0.6106	<.0001	0.0006	++++++											L_mell	L_helsing	0.7339	<.0001	0.0004	+++++++											L_apis
	L_kim	B_ast	0.6718	<.0001	0.0002	+++++++											SumOther	L_apis	0.571	<.0001	0.0006	++++++											L_kim	B_mellis	0.7128	<.0001	0.0004	+++++++											L_mell
	L_mell	L_kim	0.6633	<.0001	0.0002	+++++++											L_helsing	L_apis	0.5553	<.0001	0.0006	++++++											L_mell	S_alvi	0.7043	<.0001	0.0004	+++++++											L_helsing
	L_kim	B_mellis	0.6548	<.0001	0.0002	+++++++											L_mell	B_ast	0.5544	<.0001	0.0006	++++++											L_apis	G_apicola	0.6944	<.0001	0.0004	+++++++											L_mell
	SumOther	L_apis	0.6447	<.0001	0.0002	++++++											L_mell	L_helsing	0.5407	<.0001	0.0006	+++++											L_kim	B_ast	0.6934	<.0001	0.0004	+++++++											SumOther
	L_mell	L_helsing	0.6306	<.0001	0.0002	++++++											L_kim	L_apis	0.5331	0.0001	0.0006	+++++											L_apis	B_mellis	0.677	<.0001	0.0004	+++++++											S_alvi
	L_mell	L_apis	0.6264	<.0001	0.0002	++++++											F_fruc	G_sp	0.5321	0.0001	0.0006	+++++											L_mell	L_apis	0.6393	<.0001	0.0004	++++++											SumOther
	L_kim	L_apis	0.6148	<.0001	0.0002	++++++											L_mell	B_mellis	0.5112	0.0002	0.0011	+++++											S_alvi	B_mellis	0.6272	<.0001	0.0004	++++++											L_helsing
	SumOther	G_sp	0.6091	<.0001	0.0002	++++++											SumOther	B_mellis	0.506	0.0003	0.0015	+++++											L_apis	B_ast	0.6232	<.0001	0.0004	++++++											L_mell
	SumOther	B_ast	0.6014	<.0001	0.0002	++++++											A_apin	F_perr	0.4925	0.0004	0.0019	+++++											S_alvi	B_ast	0.6165	<.0001	0.0004	++++++											S_alvi
	SumOther	B_mellis	0.5919	<.0001	0.0002	++++++											A_apin	G_sp	0.4874	0.0005	0.0023	+++++											L_mell	L_kim	0.5921	<.0001	0.0004	++++++											S_alvi
	F_fruc	G_sp	0.5852	<.0001	0.0002	++++++											L_kim	L_helsing	0.4788	0.0007	0.0029	+++++											G_apicola	B_mellis	0.5896	<.0001	0.0004	++++++											L_kim
	SumOther	F_fruc	0.5378	<.0001	0.0002	+++++											SumOther	A_kunk	0.476	0.0007	0.0029	+++++											S_alvi	G_apicola	0.5797	<.0001	0.0004	++++++											SumOther
	A_apin	G_sp	0.5349	<.0001	0.0002	+++++											L_mell	L_kim	0.4064	0.0046	0.0182	++++											L_kim	L_helsing	0.5706	<.0001	0.0004	++++++											SumOther
	S_alvi	L_apis	0.5294	<.0001	0.0002	+++++											F_fruc	B_ast	0.3897	0.0068	0.0258	++++											S_alvi	L_kim	0.5504	0.0001	0.0004	++++++											L_mell
	SumOther	A_kunk	0.5156	<.0001	0.0002	+++++											L_kim	B_ast	0.3838	0.0077	0.028	++++											SumOther	G_sp	0.5488	0.0001	0.0004	+++++											L_apis
	S_alvi	B_mellis	0.5084	<.0001	0.0002	+++++											L_kim	B_mellis	0.3534	0.0148	0.0518	++++											L_mell	G_apicola	0.5485	0.0001	0.0004	+++++											S_alvi
	G_sp	A_kunk	0.5035	<.0001	0.0002	+++++											L_mell	L_apis	0.3515	0.0154	0.0519	++++											B_ast	G_apicola	0.5392	0.0002	0.0007	+++++											SumOther
	S_alvi	B_ast	0.4939	<.0001	0.0002	+++++											SumOther	A_apin	0.3432	0.0182	0.0592	+++											L_kim	L_apis	0.5369	0.0002	0.0007	+++++											SumOther
	L_mell	S_alvi	0.4937	<.0001	0.0002	+++++											F_fruc	L_apis	0.3403	0.0193	0.0606	+++											S_alvi	G_sp	0.525	0.0003	0.0009	+++++											F_fruc
	L_kim	L_helsing	0.4916	<.0001	0.0002	+++++											F_perr	G_apicola	-0.3306	0.0232	0.0704	---											L_helsing	L_apis	0.5185	0.0003	0.0009	+++++											G_sp
	SumOther	L_mell	0.4824	<.0001	0.0002	+++++											F_perr	A_kunk	0.329	0.024	0.0705	+++											A_apin	G_sp	0.5105	0.0004	0.0012	+++++											L_kim
	L_apis	G_sp	0.4727	<.0001	0.0002	+++++											SumOther	G_sp	0.3269	0.0249	0.0708	+++											SumOther	B_mellis	0.4988	0.0006	0.0017	+++++											SumOther
	L_helsing	L_apis	0.4712	<.0001	0.0002	+++++											B_ast	A_kunk	0.3226	0.027	0.0731	+++											L_kim	G_apicola	0.4851	0.0008	0.0022	+++++											G_sp
	B_ast	A_kunk	0.4267	<.0001	0.0002	++++											F_perr	G_sp	0.3221	0.0273	0.0731	+++											L_kim	G_sp	0.479	0.001	0.0027	+++++											SumOther
	G_sp	B_mellis	0.4247	<.0001	0.0002	++++											S_alvi	F_fruc	0.31	0.0339	0.0881	+++											F_fruc	G_sp	0.4772	0.0011	0.0029	+++++											B_ast
	SumOther	L_kim	0.4242	<.0001	0.0002	++++											F_fruc	F_perr	0.2966	0.0429	0.1067	+++											G_sp	A_kunk	0.4723	0.0012	0.003	+++++											B_ast
	B_ast	G_sp	0.4162	<.0001	0.0002	++++											G_sp	A_kunk	0.2959	0.0434	0.1067	+++											SumOther	L_apis	0.4719	0.0012	0.003	+++++											L_mell
	F_fruc	L_apis	0.4144	<.0001	0.0002	++++											A_apin	S_alvi	0.2863	0.0511	0.1224	+++											SumOther	L_helsing	0.4528	0.002	0.0048	+++++											L_apis
	L_apis	A_kunk	0.4106	<.0001	0.0002	++++											S_alvi	L_apis	0.2723	0.064	0.1493	+++											SumOther	B_ast	0.4341	0.0032	0.0075	++++											A_apin
	F_fruc	B_ast	0.4049	<.0001	0.0002	++++											SumOther	L_kim	0.2683	0.0683	0.1554	+++											S_alvi	A_kunk	0.4265	0.0039	0.0089	++++											L_mell
	S_alvi	L_kim	0.4025	<.0001	0.0002	++++											F_fruc	B_mellis	0.2647	0.0722	0.1585	+++											S_alvi	L_helsing	0.4233	0.0042	0.0093	++++											S_alvi
	SumOther	A_apin	0.3953	<.0001	0.0002	++++											SumOther	L_mell	0.2634	0.0736	0.1585	+++											L_apis	G_sp	0.4205	0.0045	0.0095	++++											S_alvi
	S_alvi	F_fruc	0.3811	<.0001	0.0002	++++											S_alvi	B_mellis	0.2623	0.0749	0.1585	+++											SumOther	S_alvi	0.4202	0.0045	0.0095	++++											G_apicola
	S_alvi	G_sp	0.3735	<.0001	0.0002	++++											L_apis	A_kunk	0.2596	0.078	0.1613	+++											L_mell	A_kunk	0.3971	0.0076	0.0157	++++											S_alvi
	L_mell	G_sp	0.3554	0.0002	0.0004	++++											L_mell	F_perr	0.2539	0.085	0.1719	+++											SumOther	L_kim	0.3906	0.0087	0.0176	++++											F_fruc
	L_mell	A_kunk	0.3542	0.0002	0.0004	++++											SumOther	L_helsing	0.2467	0.0946	0.1871	++											A_apin	S_alvi	0.3899	0.0089	0.0176	++++											L_apis
	SumOther	S_alvi	0.352	0.0002	0.0004	++++											G_sp	B_mellis	0.2266	0.1255	0.243	++											B_ast	A_kunk	0.3864	0.0096	0.0186	++++											SumOther
	G_apicola	B_mellis	0.3511	0.0002	0.0004	++++											A_apin	L_kim	-0.2246	0.1291	0.2448	--											S_alvi	F_fruc	0.3849	0.0099	0.0188	++++											S_alvi
	L_kim	G_sp	0.3462	0.0003	0.0005	+++											A_apin	B_ast	0.2206	0.1362	0.2529	++											SumOther	L_mell	0.38	0.0109	0.0202	++++											B_mellis
	F_fruc	B_mellis	0.3441	0.0003	0.0005	+++											B_ast	G_sp	0.2179	0.1413	0.2572	++											F_fruc	G_apicola	0.3688	0.0138	0.0251	++++											B_ast
	L_apis	G_apicola	0.3439	0.0003	0.0005	+++											S_alvi	F_perr	0.2	0.1778	0.3173	++											G_apicola	A_kunk	0.3674	0.0141	0.0252	++++											L_kim
	F_perr	G_sp	0.3361	0.0004	0.0007	+++											L_kim	F_perr	-0.1972	0.1839	0.3218	--											A_apin	G_apicola	0.3599	0.0164	0.0287	++++											S_alvi
	S_alvi	L_helsing	0.3357	0.0004	0.0007	+++											S_alvi	G_sp	0.19	0.2007	0.3446	++											SumOther	A_apin	0.3571	0.0173	0.0297	++++											L_mell
	A_apin	F_perr	0.3355	0.0004	0.0007	+++											S_alvi	A_kunk	0.1828	0.2187	0.3686	++											G_sp	B_mellis	0.3523	0.019	0.032	++++											L_helsing
	S_alvi	A_kunk	0.3298	0.0005	0.0008	+++											S_alvi	B_ast	0.1649	0.268	0.4434	++											G_apicola	G_sp	0.3499	0.0199	0.0329	+++											F_fruc
	B_mellis	A_kunk	0.3246	0.0006	0.001	+++											B_mellis	A_kunk	0.1562	0.2945	0.4786	++											SumOther	A_kunk	0.3474	0.0208	0.0338	+++											F_fruc
	SumOther	L_helsing	0.3138	0.001	0.0016	+++											L_mell	S_alvi	0.1478	0.3213	0.513	+											L_mell	G_sp	0.3443	0.0221	0.0353	+++											SumOther
	L_mell	F_fruc	0.3066	0.0013	0.002	+++											SumOther	F_perr	0.1387	0.3526	0.5489	+											B_mellis	A_kunk	0.3337	0.0269	0.0422	+++											L_mell
	A_apin	S_alvi	0.3064	0.0013	0.002	+++											B_ast	F_perr	0.1377	0.3559	0.5489	+											L_mell	A_apin	0.3305	0.0284	0.0438	+++											SumOther
	S_alvi	G_apicola	0.305	0.0014	0.0021	+++											A_apin	L_apis	0.1314	0.3788	0.5745	+											L_mell	F_fruc	0.325	0.0314	0.0476	+++											L_kim
	A_apin	B_ast	0.3008	0.0016	0.0024	+++											G_apicola	B_mellis	0.1251	0.4022	0.6	+											L_helsing	G_apicola	0.321	0.0336	0.0501	+++											SumOther
	SumOther	F_perr	0.2911	0.0023	0.0034	+++											G_apicola	G_sp	-0.1141	0.4449	0.6436	-											A_apin	B_ast	0.3196	0.0344	0.0505	+++											L_mell
	B_ast	G_apicola	0.287	0.0027	0.0039	+++											A_apin	G_apicola	-0.114	0.4456	0.6436	-											B_ast	G_sp	0.3147	0.0375	0.0542	+++											A_apin
	A_apin	L_apis	0.2692	0.005	0.0071	+++											S_alvi	L_helsing	0.1088	0.4666	0.658	+											L_apis	A_kunk	0.3113	0.0397	0.0564	+++											F_fruc
	L_mell	A_apin	0.2671	0.0054	0.0076	+++											L_helsing	A_kunk	0.1068	0.4749	0.658	+											A_apin	L_kim	0.2809	0.0647	0.0906	+++											F_perr
	F_fruc	G_apicola	0.2612	0.0066	0.0091	+++											SumOther	S_alvi	0.1058	0.4793	0.658	+											SumOther	F_perr	0.2771	0.0686	0.0946	+++											G_apicola
	L_mell	G_apicola	0.2535	0.0084	0.0114	+++											L_mell	G_apicola	-0.1041	0.4863	0.658	-											A_apin	B_mellis	0.2741	0.0718	0.0964	+++											L_kim
	L_mell	F_perr	0.2413	0.0123	0.0165	++											L_apis	G_sp	0.1028	0.4917	0.658	+											L_kim	A_kunk	0.2739	0.072	0.0964	+++											A_apin
	F_perr	A_kunk	0.2374	0.0138	0.0182	++											L_apis	G_apicola	-0.0968	0.5175	0.6825	-											F_fruc	B_ast	0.2723	0.0737	0.0972	+++											L_helsing
	G_apicola	A_kunk	0.2334	0.0155	0.0202	++											L_mell	F_fruc	0.093	0.5342	0.6945	+											A_apin	L_apis	0.2667	0.0801	0.1041	+++											F_fruc
	F_fruc	F_perr	0.2316	0.0164	0.021	++											SumOther	G_apicola	-0.0882	0.5557	0.7043	-											F_fruc	L_apis	0.2644	0.0828	0.1061	+++											A_apin
	A_apin	G_apicola	0.2188	0.0236	0.0298	++											L_kim	A_kunk	-0.0865	0.5632	0.7043	-											SumOther	F_fruc	0.2492	0.1028	0.1299	++											L_apis
	L_helsing	G_apicola	0.2148	0.0263	0.0328	++											L_mell	A_kunk	0.0851	0.5695	0.7043	+											F_fruc	B_mellis	0.2289	0.135	0.1683	++											A_apin
	A_apin	B_mellis	0.2105	0.0296	0.0364	++											L_helsing	G_sp	-0.0844	0.5727	0.7043	-											L_helsing	A_kunk	0.2078	0.1758	0.2162	++											G_apicola
	F_fruc	L_kim	0.2039	0.0351	0.0426	++											G_apicola	A_kunk	-0.0818	0.5846	0.7073	-											F_fruc	L_kim	0.2021	0.1884	0.2286	++											A_apin
	L_kim	A_kunk	0.2011	0.0378	0.0453	++											F_perr	B_mellis	0.0805	0.5907	0.7073	+											L_helsing	G_sp	0.1874	0.2232	0.2673	++											A_apin
	L_kim	G_apicola	0.1933	0.046	0.0544	++											L_mell	A_apin	0.0698	0.6408	0.753	+											A_apin	F_perr	0.1818	0.2377	0.2809	++											A_apin
	F_perr	B_mellis	0.1897	0.0503	0.0587	++											A_apin	L_helsing	0.0685	0.6475	0.753	+											SumOther	G_apicola	0.1505	0.3295	0.3844	++											F_perr
	G_apicola	G_sp	0.1854	0.0558	0.0643	++											F_fruc	L_helsing	0.0672	0.6537	0.753	+											F_perr	A_kunk	0.1318	0.3938	0.4536	+											L_mell
	L_apis	F_perr	0.1809	0.0622	0.0708	++											B_ast	G_apicola	-0.0599	0.689	0.7837	-											A_apin	L_helsing	0.1261	0.4148	0.4718	+											F_fruc
	B_ast	F_perr	0.1527	0.1164	0.1308	++											A_apin	B_mellis	0.0579	0.6989	0.7852	+											F_perr	G_sp	0.1113	0.4718	0.53	+											L_helsing
	S_alvi	F_perr	0.15	0.123	0.1365	+											L_helsing	F_perr	0.0513	0.7318	0.8121	+											F_fruc	F_perr	0.1075	0.4872	0.5407	+											F_perr
	L_helsing	A_kunk	0.149	0.1256	0.1377	+											L_mell	G_sp	-0.0474	0.7519	0.8244												F_perr	B_mellis	0.105	0.4976	0.5456	+											F_fruc
	F_perr	G_apicola	-0.1437	0.1397	0.1513	-											L_kim	G_sp	-0.0357	0.8115	0.8745												L_mell	F_perr	0.0941	0.5435	0.5888	+											L_kim
	F_fruc	L_helsing	0.1348	0.1663	0.178	+											F_fruc	G_apicola	-0.0347	0.8168	0.8745												L_apis	F_perr	0.0902	0.5604	0.6	+											L_helsing
	A_apin	L_kim	0.1127	0.2477	0.2621	+											L_apis	F_perr	-0.0287	0.8479	0.8972												F_perr	G_apicola	-0.0709	0.6472	0.6848	-											B_ast
	SumOther	G_apicola	0.1081	0.2678	0.2801	+											S_alvi	G_apicola	0.0115	0.9391	0.979												F_fruc	L_helsing	0.06	0.699	0.7311	+											SumOther
	L_helsing	G_sp	0.0874	0.3709	0.3835	+											F_fruc	L_kim	-0.0087	0.9539	0.979												B_ast	F_perr	-0.0161	0.9172	0.9485												A_apin
	A_apin	L_helsing	0.0793	0.4168	0.4262	+											L_helsing	G_apicola	0.008	0.9575	0.979												L_helsing	F_perr	0.0121	0.9381	0.9592												S_alvi
	L_kim	F_perr	0.0714	0.4647	0.4699	+											S_alvi	L_kim	0.0043	0.9772	0.984												S_alvi	F_perr	0.0089	0.9544	0.965												F_perr
	L_helsing	F_perr	0.0126	0.8978	0.8978												L_kim	G_apicola	0.003	0.984	0.984												L_kim	F_perr	-0.0057	0.9707	0.9707												L_helsing
[truncated: 13 more columns]

## Sheet: Table S6 PF IL Corrs
Title: Changes in gut microbiota and metabolism associated with phenotypic plasticity in the honey bee Apis mellifera
Authors: Duan C .Copeland1,2*, Patrick W. Maes1,3, Brendon M. Mott1, and Kirk E. Anderson1*
Paramatric: Pearsons correlations on Log transformed absolute abundance w/ p-values . Non-parametric: Spearman ρ correlations. Boxed groups for ALL samples, Atypical, typical, and typical (including 27day foragers) read left-to-right
Pearsons correlations heat map red to blue, red the most negative values while blue the most positive for each correlation matrix. Significant p-values are highlighted green. Significant Spearman's correlations after FDR correction are boxed
ALL SAMPLES																		Atypical: 7 PF, 13 PF, 19 PF																		Typical: 7 Nurse, 13 Nurse, 19 Nurse
Pearson's correlations:																		Pearson's correlations:																		Pearson's correlations:
	S_alvi	L_apis	G_apicola	F_perr	G_unc	B_mellis	G_apis	G_sp	B_indic	L_kim	B_ast	A_kunk	S_unc	L_mell	L_helsing	SumOther			S_alvi	L_apis	G_apicola	F_perr	G_unc	B_mellis	G_apis	G_sp	B_indic	L_kim	B_ast	A_kunk	S_unc	L_mell	L_helsing	SumOther			S_alvi	L_apis	G_apicola	F_perr	G_unc	B_mellis	G_apis	G_sp	B_indic	L_kim	B_ast	A_kunk	S_unc
S_alvi	1	0.0183	0.0345	0.021	-0.012	-0.1394	-0.1696	-0.2256	-0.0962	-0.2032	-0.2185	-0.0664	0.5942	-0.0869	-0.0447	-0.2794		S_alvi	1	0.2325	0.1381	0.2971	0.0814	0.244	-0.0182	0.0728	0.2995	-0.0263	0.1264	0.002	0.9351	0.2871	0.1814	-0.0558		S_alvi	1	0.4002	0.0349	0.1432	0.5031	0.1792	0.3745	0.331	0.2324	0.0731	0.0224	0.2863	0.8846
L_apis	0.0183	1	0.0882	0.0895	-0.175	0.13	-0.1787	-0.0627	-0.251	0.1878	0.1244	0.0271	-0.2559	-0.0838	0.074	0.3662		L_apis	0.2325	1	-0.122	0.2755	0.04	0.0423	0.0823	0.2316	0.1538	0.3764	0.152	0.071	0.1182	-0.0489	0.1596	0.0773		L_apis	0.4002	1	0.1582	0.1278	0.284	0.1153	0.0229	0.245	0.1733	0.0104	0.057	0.057	0.3661
G_apicola	0.0345	0.0882	1	-0.3534	-0.0061	0.0941	-0.4601	-0.1546	-0.3182	-0.0828	0.1273	-0.1504	-0.1072	0.0293	0.2462	-0.0242		G_apicola	0.1381	-0.122	1	-0.3169	0.2256	0.0733	-0.7426	0.1269	-0.0403	-0.1171	-0.0212	-0.1799	0.0694	-0.0569	-0.083	-0.0811		G_apicola	0.0349	0.1582	1	-0.2852	0.0906	-0.1181	-0.3594	-0.0839	-0.136	-0.2515	-0.1099	-0.1595	0.0743
F_perr	0.021	0.0895	-0.3534	1	-0.3674	0.0034	-0.033	-0.0303	0.1564	0.0458	-0.106	-0.0158	-0.0741	-0.022	-0.0283	0.1605		F_perr	0.2971	0.2755	-0.3169	1	-0.1832	0.32	0.2172	0.187	0.2506	0.2351	0.3868	-0.0605	0.2407	0.3097	0.1721	0.3296		F_perr	0.1432	0.1278	-0.2852	1	-0.0322	0.0244	0.0299	0.1517	0.5196	-0.0109	-0.1801	0.2058	0.1011
G_unc	-0.012	-0.175	-0.0061	-0.3674	1	-0.3866	0.1137	0.1564	0.1478	-0.3664	-0.385	-0.0369	0.1344	-0.3436	-0.3661	-0.3154		G_unc	0.0814	0.04	0.2256	-0.1832	1	0.0643	0.0635	0.1839	-0.0699	-0.0787	0.073	0.2248	0.037	-0.0258	0.1637	-0.0695		G_unc	0.5031	0.284	0.0906	-0.0322	1	0.0637	0.3379	0.4332	0.3386	0.089	-0.0142	0.2543	0.7061
B_mellis	-0.1394	0.13	0.0941	0.0034	-0.3866	1	-0.2793	-0.4055	-0.5156	0.5173	0.7418	-0.0605	-0.4172	0.5915	0.5405	0.3898		B_mellis	0.244	0.0423	0.0733	0.32	0.0643	1	-0.0112	0.0112	0.1543	0.3163	0.6949	-0.0757	0.2001	0.4828	0.5172	0.454		B_mellis	0.1792	0.1153	-0.1181	0.0244	0.0637	1	0.1352	0.0678	0.1298	0.5229	0.747	-0.0145	0.2105
G_apis	-0.1696	-0.1787	-0.4601	-0.033	0.1137	-0.2793	1	-0.0216	0.2428	-0.1092	-0.2422	-0.0963	0.1141	-0.2189	-0.4196	-0.1667		G_apis	-0.0182	0.0823	-0.7426	0.2172	0.0635	-0.0112	1	-0.0637	0.1262	0.0449	0.0252	0.2736	0.0119	0.0232	0.1434	0.0804		G_apis	0.3745	0.0229	-0.3594	0.0299	0.3379	0.1352	1	-0.026	0.1402	0.1357	0.0907	0.1199	0.4077
G_sp	-0.2256	-0.0627	-0.1546	-0.0303	0.1564	-0.4055	-0.0216	1	0.1873	-0.2567	-0.3421	0.0217	0.0048	-0.3432	-0.3285	-0.0212		G_sp	0.0728	0.2316	0.1269	0.187	0.1839	0.0112	-0.0637	1	0.2168	0.071	0.0641	0.0662	0.0917	-0.1348	-0.0655	0.2025		G_sp	0.331	0.245	-0.0839	0.1517	0.4332	0.0678	-0.026	1	0.3183	0.0063	0.02	0.3655	0.3229
B_indic	-0.0962	-0.251	-0.3182	0.1564	0.1478	-0.5156	0.2428	0.1873	1	-0.3132	-0.602	-0.2415	0.1982	-0.4297	-0.4357	-0.3061		B_indic	0.2995	0.1538	-0.0403	0.2506	-0.0699	0.1543	0.1262	0.2168	1	0.1392	0.1208	-0.1462	0.286	0.0348	-0.0764	0.2027		B_indic	0.2324	0.1733	-0.136	0.5196	0.3386	0.1298	0.1402	0.3183	1	0.1969	-0.1165	0.1106	0.3552
L_kim	-0.2032	0.1878	-0.0828	0.0458	-0.3664	0.5173	-0.1092	-0.2567	-0.3132	1	0.4419	-0.1479	-0.4056	0.4342	0.3414	0.2133		L_kim	-0.0263	0.3764	-0.1171	0.2351	-0.0787	0.3163	0.0449	0.071	0.1392	1	0.3865	-0.1416	-0.0814	0.2188	0.1593	0.1743		L_kim	0.0731	0.0104	-0.2515	-0.0109	0.089	0.5229	0.1357	0.0063	0.1969	1	0.3766	-0.1695	0.0671
B_ast	-0.2185	0.1244	0.1273	-0.106	-0.385	0.7418	-0.2422	-0.3421	-0.602	0.4419	1	0.1309	-0.4153	0.5514	0.5158	0.3298		B_ast	0.1264	0.152	-0.0212	0.3868	0.073	0.6949	0.0252	0.0641	0.1208	0.3865	1	-0.0304	0.1102	0.5774	0.5056	0.6358		B_ast	0.0224	0.057	-0.1099	-0.1801	-0.0142	0.747	0.0907	0.02	-0.1165	0.3766	1	0.2385	0.0567
A_kunk	-0.0664	0.0271	-0.1504	-0.0158	-0.0369	-0.0605	-0.0963	0.0217	-0.2415	-0.1479	0.1309	1	-0.1524	-0.0435	-0.0186	0.1537		A_kunk	0.002	0.071	-0.1799	-0.0605	0.2248	-0.0757	0.2736	0.0662	-0.1462	-0.1416	-0.0304	1	0.0224	-0.0634	-0.0391	0.1151		A_kunk	0.2863	0.057	-0.1595	0.2058	0.2543	-0.0145	0.1199	0.3655	0.1106	-0.1695	0.2385	1	0.2677
S_unc	0.5942	-0.2559	-0.1072	-0.0741	0.1344	-0.4172	0.1141	0.0048	0.1982	-0.4056	-0.4153	-0.1524	1	-0.2445	-0.4032	-0.422		S_unc	0.9351	0.1182	0.0694	0.2407	0.037	0.2001	0.0119	0.0917	0.286	-0.0814	0.1102	0.0224	1	0.2198	0.13	0.0222		S_unc	0.8846	0.3661	0.0743	0.1011	0.7061	0.2105	0.4077	0.3229	0.3552	0.0671	0.0567	0.2677	1
L_mell	-0.0869	-0.0838	0.0293	-0.022	-0.3436	0.5915	-0.2189	-0.3432	-0.4297	0.4342	0.5514	-0.0435	-0.2445	1	0.443	0.1651		L_mell	0.2871	-0.0489	-0.0569	0.3097	-0.0258	0.4828	0.0232	-0.1348	0.0348	0.2188	0.5774	-0.0634	0.2198	1	0.3348	0.2213		L_mell	0.3366	0.0416	-0.0683	-0.0054	0.3169	0.581	0.2025	0.2352	0.2352	0.2195	0.4107	0.1659	0.4556
L_helsing	-0.0447	0.074	0.2462	-0.0283	-0.3661	0.5405	-0.4196	-0.3285	-0.4357	0.3414	0.5158	-0.0186	-0.4032	0.443	1	0.1759		L_helsing	0.1814	0.1596	-0.083	0.1721	0.1637	0.5172	0.1434	-0.0655	-0.0764	0.1593	0.5056	-0.0391	0.13	0.3348	1	0.041		L_helsing	-0.1498	-0.0997	0.1137	-0.0908	-0.0939	0.559	-0.261	0.099	0.0148	0.3293	0.4269	-0.1203	-0.0652
SumOther	-0.2794	0.3662	-0.0242	0.1605	-0.3154	0.3898	-0.1667	-0.0212	-0.3061	0.2133	0.3298	0.1537	-0.422	0.1651	0.1759	1		SumOther	-0.0558	0.0773	-0.0811	0.3296	-0.0695	0.454	0.0804	0.2025	0.2027	0.1743	0.6358	0.1151	0.0222	0.2213	0.041	1		SumOther	0.2073	0.4123	-0.0626	0.0309	0.271	0.0326	0.1184	0.4696	0.226	0.0447	0.0484	0.0606	0.2196
Pearson's p-values																		Pearson's p-values																		Pearson's p-values
	S_alvi	L_apis	G_apicola	F_perr	G_unc	B_mellis	G_apis	G_sp	B_indic	L_kim	B_ast	A_kunk	S_unc	L_mell	L_helsing	SumOther			S_alvi	L_apis	G_apicola	F_perr	G_unc	B_mellis	G_apis	G_sp	B_indic	L_kim	B_ast	A_kunk	S_unc	L_mell	L_helsing	SumOther			S_alvi	L_apis	G_apicola	F_perr	G_unc	B_mellis	G_apis	G_sp	B_indic	L_kim	B_ast	A_kunk	S_unc
S_alvi	<.0001	0.8283	0.6823	0.8036	0.8872	0.0968	0.0429	0.0067	0.2533	0.0149	0.0087	0.4308	<.0001	0.3023	0.5958	0.0007		S_alvi	<.0001	0.1118	0.3493	0.0403	0.5822	0.0947	0.9021	0.6231	0.0386	0.8593	0.3918	0.9893	<.0001	0.0479	0.2173	0.7063		S_alvi	<.0001	0.0048	0.8137	0.3314	0.0003	0.2228	0.0087	0.0216	0.112	0.6217	0.8801	0.0486	<.0001
L_apis	0.8283	<.0001	0.2948	0.288	0.0366	0.1219	0.0328	0.4566	0.0025	0.0247	0.1386	0.7484	0.002	0.3195	0.38	<.0001		L_apis	0.1118	<.0001	0.4088	0.058	0.7873	0.775	0.5782	0.1132	0.2966	0.0084	0.3024	0.6316	0.4235	0.7412	0.2786	0.6016		L_apis	0.0048	<.0001	0.2827	0.3866	0.0505	0.4351	0.8772	0.0933	0.2389	0.9438	0.7005	0.7002	0.0105
G_apicola	0.6823	0.2948	<.0001	<.0001	0.9425	0.2634	<.0001	0.0652	0.0001	0.3256	0.1297	0.0729	0.2026	0.728	0.003	0.7737		G_apicola	0.3493	0.4088	<.0001	0.0282	0.1231	0.6203	<.0001	0.39	0.7858	0.428	0.8864	0.2211	0.6392	0.7009	0.575	0.5837		G_apicola	0.8137	0.2827	<.0001	0.0494	0.5405	0.4241	0.0121	0.5708	0.3566	0.0847	0.4572	0.2787	0.6159
F_perr	0.8036	0.288	<.0001	<.0001	<.0001	0.9681	0.6957	0.7191	0.0622	0.5872	0.2076	0.8516	0.3792	0.7946	0.7376	0.0555		F_perr	0.0403	0.058	0.0282	<.0001	0.2125	0.0266	0.138	0.2032	0.0858	0.1077	0.0066	0.6829	0.0993	0.0322	0.2421	0.0222		F_perr	0.3314	0.3866	0.0494	<.0001	0.8279	0.8691	0.8402	0.3033	0.0002	0.9413	0.2206	0.1605	0.4941
G_unc	0.8872	0.0366	0.9425	<.0001	<.0001	<.0001	0.1763	0.0622	0.0782	<.0001	<.0001	0.6613	0.1095	<.0001	<.0001	0.0001		G_unc	0.5822	0.7873	0.1231	0.2125	<.0001	0.6639	0.6683	0.2109	0.6368	0.5948	0.6221	0.1246	0.8029	0.8616	0.2661	0.6387		G_unc	0.0003	0.0505	0.5405	0.8279	<.0001	0.6669	0.0188	0.0021	0.0186	0.5474	0.9236	0.0811	<.0001
B_mellis	0.0968	0.1219	0.2634	0.9681	<.0001	<.0001	0.0007	<.0001	<.0001	<.0001	<.0001	0.4726	<.0001	<.0001	<.0001	<.0001		B_mellis	0.0947	0.775	0.6203	0.0266	0.6639	<.0001	0.9397	0.9399	0.2951	0.0285	<.0001	0.6092	0.1727	0.0005	0.0002	0.0012		B_mellis	0.2228	0.4351	0.4241	0.8691	0.6669	<.0001	0.3595	0.6472	0.3793	0.0001	<.0001	0.9223	0.1509
G_apis	0.0429	0.0328	<.0001	0.6957	0.1763	0.0007	<.0001	0.7976	0.0035	0.1941	0.0036	0.2525	0.1748	0.0086	<.0001	0.0466		G_apis	0.9021	0.5782	<.0001	0.138	0.6683	0.9397	<.0001	0.6673	0.3926	0.7617	0.865	0.0599	0.9361	0.8757	0.331	0.5872		G_apis	0.0087	0.8772	0.0121	0.8402	0.0188	0.3595	<.0001	0.8606	0.3417	0.3577	0.5399	0.4168	0.004
G_sp	0.0067	0.4566	0.0652	0.7191	0.0622	<.0001	0.7976	<.0001	0.0251	0.002	<.0001	0.7967	0.9545	<.0001	<.0001	0.8017		G_sp	0.6231	0.1132	0.39	0.2032	0.2109	0.9399	0.6673	<.0001	0.1388	0.6318	0.6653	0.6547	0.5355	0.3609	0.6581	0.1674		G_sp	0.0216	0.0933	0.5708	0.3033	0.0021	0.6472	0.8606	<.0001	0.0275	0.9663	0.8926	0.0106	0.0252
B_indic	0.2533	0.0025	0.0001	0.0622	0.0782	<.0001	0.0035	0.0251	<.0001	0.0001	<.0001	0.0037	0.0177	<.0001	<.0001	0.0002		B_indic	0.0386	0.2966	0.7858	0.0858	0.6368	0.2951	0.3926	0.1388	<.0001	0.3452	0.4133	0.3213	0.0487	0.8142	0.606	0.1671		B_indic	0.112	0.2389	0.3566	0.0002	0.0186	0.3793	0.3417	0.0275	<.0001	0.1797	0.4303	0.4544	0.0132
L_kim	0.0149	0.0247	0.3256	0.5872	<.0001	<.0001	0.1941	0.002	0.0001	<.0001	<.0001	0.078	<.0001	<.0001	<.0001	0.0105		L_kim	0.8593	0.0084	0.428	0.1077	0.5948	0.0285	0.7617	0.6318	0.3452	<.0001	0.0067	0.3372	0.5822	0.1351	0.2794	0.2361		L_kim	0.6217	0.9438	0.0847	0.9413	0.5474	0.0001	0.3577	0.9663	0.1797	<.0001	0.0083	0.2494	0.6506
B_ast	0.0087	0.1386	0.1297	0.2076	<.0001	<.0001	0.0036	<.0001	<.0001	<.0001	<.0001	0.1191	<.0001	<.0001	<.0001	<.0001		B_ast	0.3918	0.3024	0.8864	0.0066	0.6221	<.0001	0.865	0.6653	0.4133	0.0067	<.0001	0.8376	0.456	<.0001	0.0002	<.0001		B_ast	0.8801	0.7005	0.4572	0.2206	0.9236	<.0001	0.5399	0.8926	0.4303	0.0083	<.0001	0.1025	0.7021
A_kunk	0.4308	0.7484	0.0729	0.8516	0.6613	0.4726	0.2525	0.7967	0.0037	0.078	0.1191	<.0001	0.0693	0.6062	0.8254	0.0668		A_kunk	0.9893	0.6316	0.2211	0.6829	0.1246	0.6092	0.0599	0.6547	0.3213	0.3372	0.8376	<.0001	0.8797	0.6688	0.7919	0.4361		A_kunk	0.0486	0.7002	0.2787	0.1605	0.0811	0.9223	0.4168	0.0106	0.4544	0.2494	0.1025	<.0001	0.0659
S_unc	<.0001	0.002	0.2026	0.3792	0.1095	<.0001	0.1748	0.9545	0.0177	<.0001	<.0001	0.0693	<.0001	0.0032	<.0001	<.0001		S_unc	<.0001	0.4235	0.6392	0.0993	0.8029	0.1727	0.9361	0.5355	0.0487	0.5822	0.456	0.8797	<.0001	0.1333	0.3784	0.8812		S_unc	<.0001	0.0105	0.6159	0.4941	<.0001	0.1509	0.004	0.0252	0.0132	0.6506	0.7021	0.0659	<.0001
L_mell	0.3023	0.3195	0.728	0.7946	<.0001	<.0001	0.0086	<.0001	<.0001	<.0001	<.0001	0.6062	0.0032	<.0001	<.0001	0.0488		L_mell	0.0479	0.7412	0.7009	0.0322	0.8616	0.0005	0.8757	0.3609	0.8142	0.1351	<.0001	0.6688	0.1333	<.0001	0.02	0.1306		L_mell	0.0193	0.7787	0.6447	0.9708	0.0282	<.0001	0.1676	0.1076	0.1075	0.1339	0.0037	0.2598	0.0011
L_helsing	0.5958	0.38	0.003	0.7376	<.0001	<.0001	<.0001	<.0001	<.0001	<.0001	<.0001	0.8254	<.0001	<.0001	<.0001	0.0357		L_helsing	0.2173	0.2786	0.575	0.2421	0.2661	0.0002	0.331	0.6581	0.606	0.2794	0.0002	0.7919	0.3784	0.02	<.0001	0.7822		L_helsing	0.3095	0.5	0.4415	0.5394	0.5254	<.0001	0.0732	0.5033	0.9205	0.0223	0.0025	0.4154	0.6597
SumOther	0.0007	<.0001	0.7737	0.0555	0.0001	<.0001	0.0466	0.8017	0.0002	0.0105	<.0001	0.0668	<.0001	0.0488	0.0357	<.0001		SumOther	0.7063	0.6016	0.5837	0.0222	0.6387	0.0012	0.5872	0.1674	0.1671	0.2361	<.0001	0.4361	0.8812	0.1306	0.7822	<.0001		SumOther	0.1575	0.0036	0.6724	0.8346	0.0624	0.8257	0.4227	0.0008	0.1224	0.7631	0.7441	0.6825	0.1336
Spearman's:																		Spearman's:																		Spearman's:
	Variable	by Variable	Spearman ρ	Prob>|ρ|	FDR														Variable	by Variable	Spearman ρ	Prob>|ρ|	FDR														Variable	by Variable	Spearman ρ	Prob>|ρ|	FDR
	B_ast	B_mellis	0.8776	0.0001	0.0004	+++++++++													S_unc	S_alvi	0.9179	<.0001	0.0015	+++++++++													B_ast	B_mellis	0.9144	<.0001	0.0011	+++++++++
	S_unc	S_alvi	0.753	0.0001	0.0004	++++++++													B_ast	B_mellis	0.794	<.0001	0.0015	++++++++													S_unc	S_alvi	0.7711	<.0001	0.0011	++++++++
	L_helsing	B_ast	0.7415	0.0001	0.0004	+++++++													SumOther	B_ast	0.6168	<.0001	0.0015	++++++													L_helsing	B_ast	0.6786	<.0001	0.0011	+++++++
	L_mell	B_ast	0.7088	0.0001	0.0004	+++++++													L_mell	B_mellis	0.6018	<.0001	0.0015	++++++													L_kim	B_mellis	0.6772	<.0001	0.0011	+++++++
	L_helsing	B_mellis	0.6936	0.0001	0.0004	+++++++													L_mell	B_ast	0.5942	<.0001	0.0015	++++++													L_helsing	B_mellis	0.6528	<.0001	0.0011	+++++++
	B_ast	L_kim	0.6881	0.0001	0.0004	+++++++													L_helsing	B_mellis	0.5789	<.0001	0.0015	++++++													L_mell	B_ast	0.6287	<.0001	0.0011	++++++
	L_mell	B_mellis	0.6765	0.0001	0.0004	+++++++													L_helsing	B_ast	0.5692	<.0001	0.0015	++++++													L_mell	B_mellis	0.6175	<.0001	0.0011	++++++
	L_kim	B_mellis	0.6575	0.0001	0.0004	+++++++													B_ast	L_kim	0.5283	0.0001	0.0015	+++++													B_ast	L_kim	0.5972	<.0001	0.0011	++++++
	L_helsing	L_mell	0.6043	0.0001	0.0004	++++++													L_helsing	L_mell	0.4767	0.0006	0.008	+++++													S_unc	G_unc	0.5523	<.0001	0.0011	++++++
	L_helsing	L_kim	0.5828	0.0001	0.0004	++++++													L_kim	B_mellis	0.4691	0.0008	0.0096	+++++													B_indic	F_perr	0.5523	<.0001	0.0011	++++++
	L_mell	L_kim	0.554	0.0001	0.0004	++++++													SumOther	B_mellis	0.4382	0.0018	0.0196	++++													L_helsing	L_kim	0.5453	<.0001	0.0011	+++++
	B_ast	B_indic	-0.534	0.0001	0.0004	-----													G_apis	G_apicola	-0.4302	0.0023	0.023	----													SumOther	L_apis	0.4986	0.0003	0.003	+++++
	F_perr	G_apicola	-0.4623	0.0001	0.0004	-----													L_mell	L_kim	0.4221	0.0028	0.0249	++++													S_unc	G_apis	0.4889	0.0004	0.0037	+++++
	SumOther	B_ast	0.4564	0.0001	0.0004	+++++													SumOther	F_perr	0.4212	0.0029	0.0249	++++													SumOther	G_sp	0.4862	0.0005	0.0043	+++++
	B_indic	B_mellis	-0.4529	0.0001	0.0004	-----													B_ast	F_perr	0.4051	0.0043	0.0344	++++													L_helsing	L_mell	0.4733	0.0007	0.0056	+++++
	L_mell	B_indic	-0.4448	0.0001	0.0004	----													G_unc	G_apicola	0.3565	0.0129	0.0968	++++													SumOther	S_unc	0.4629	0.0009	0.0068	+++++
	SumOther	L_apis	0.4332	0.0001	0.0004	++++													B_indic	S_alvi	0.3443	0.0166	0.1172	+++													G_sp	G_unc	0.4614	0.001	0.0071	+++++
	L_kim	G_unc	-0.4258	0.0001	0.0004	----													B_indic	G_sp	0.3302	0.0219	0.146	+++													G_apis	S_alvi	0.3945	0.0055	0.0367	++++
	L_helsing	B_indic	-0.4144	0.0001	0.0004	----													SumOther	A_kunk	0.3236	0.0248	0.1566	+++													L_mell	L_kim	0.3588	0.0123	0.0777	++++
	B_ast	G_unc	-0.3905	0.0001	0.0004	----													L_mell	F_perr	0.3193	0.027	0.162	+++													B_indic	G_sp	0.3387	0.0185	0.111	+++
	G_sp	B_mellis	-0.3871	0.0001	0.0004	----													F_perr	S_alvi	0.3159	0.0287	0.164	+++													F_perr	G_apicola	-0.3256	0.0239	0.1273	---
	S_unc	L_kim	-0.3792	0.0001	0.0004	----													S_unc	F_perr	0.3084	0.0329	0.1795	+++													B_indic	G_unc	0.3249	0.0242	0.1273	+++
	L_mell	G_sp	-0.375	0.0001	0.0004	----													B_mellis	F_perr	0.3037	0.0359	0.186	+++													A_kunk	G_sp	0.3245	0.0244	0.1273	+++
	SumOther	B_mellis	0.3736	0.0001	0.0004	++++													A_kunk	B_ast	0.3016	0.0372	0.186	+++													G_sp	S_alvi	0.3187	0.0272	0.1338	+++
	L_helsing	G_sp	-0.3715	0.0001	0.0004	----													A_kunk	G_apis	0.2879	0.0472	0.2266	+++													G_unc	S_alvi	0.317	0.0282	0.1338	+++
	S_unc	B_ast	-0.3652	0.0001	0.0004	----													S_unc	B_indic	0.2848	0.0498	0.2298	+++													SumOther	S_alvi	0.3154	0.029	0.1338	+++
	B_ast	G_sp	-0.3647	0.0001	0.0004	----													G_sp	L_apis	0.2732	0.0602	0.2676	+++													G_apis	G_unc	0.2987	0.0392	0.1732	+++
	L_helsing	G_unc	-0.3566	0.0001	0.0004	----													L_helsing	L_kim	0.2703	0.0631	0.2704	+++													G_sp	L_apis	0.2934	0.043	0.1732	+++
	B_mellis	G_unc	-0.3505	0.0001	0.0004	----													L_kim	L_apis	0.2628	0.0711	0.2942	+++													L_apis	S_alvi	0.2932	0.0431	0.1732	+++
	L_helsing	S_unc	-0.3503	0.0001	0.0004	----													SumOther	L_kim	0.2574	0.0774	0.3096	+++													S_unc	B_indic	0.2929	0.0433	0.1732	+++
	L_mell	G_unc	-0.3395	0.0001	0.0004	---													L_mell	S_alvi	0.2522	0.0837	0.324	+++													SumOther	B_indic	0.2893	0.0461	0.1763	+++
	G_unc	F_perr	-0.3351	0.0001	0.0004	---													A_kunk	G_unc	0.2465	0.0913	0.3402	++													L_helsing	S_alvi	-0.2882	0.047	0.1763	---
	S_unc	B_mellis	-0.3208	0.0001	0.0004	---													B_ast	S_alvi	0.2441	0.0945	0.3402	++													L_kim	G_apis	0.2804	0.0536	0.1949	+++
	L_kim	G_sp	-0.3153	0.0001	0.0004	---													G_apicola	S_alvi	0.2428	0.0964	0.3402	++													L_helsing	S_unc	-0.2767	0.0569	0.2008	---
	L_kim	B_indic	-0.3116	0.0002	0.0007	---													G_sp	G_unc	0.2382	0.103	0.3531	++													S_unc	G_sp	0.2742	0.0593	0.2033	+++
	SumOther	L_mell	0.2942	0.0004	0.0013	+++													B_mellis	S_alvi	0.2316	0.1132	0.3688	++													S_unc	L_apis	0.2635	0.0703	0.2343	+++
	B_ast	L_apis	0.2875	0.0005	0.0016	+++													SumOther	L_apis	0.2313	0.1137	0.3688	++													SumOther	G_unc	0.2484	0.0887	0.2877	++
	SumOther	L_helsing	0.2797	0.0007	0.0022	+++													L_mell	S_unc	0.2261	0.1223	0.3862	++													G_apicola	L_apis	0.2406	0.0995	0.3142	++
	L_helsing	G_apis	-0.2786	0.0008	0.0025	---													B_indic	F_perr	0.2205	0.1321	0.4065	++													G_sp	F_perr	0.2147	0.1428	0.4394	++
	SumOther	A_kunk	0.2622	0.0016	0.0048	+++													F_perr	L_apis	0.2135	0.1451	0.4352	++													L_helsing	G_unc	-0.2089	0.1543	0.4629	--
	B_indic	G_apicola	-0.2558	0.002	0.0059	---													L_kim	F_perr	0.2116	0.1487	0.4352	++													L_mell	S_unc	0.2049	0.1624	0.4664	++
	SumOther	F_perr	0.2495	0.0027	0.0075	++													S_unc	B_ast	0.2013	0.17	0.4857	++													A_kunk	G_unc	0.201	0.1707	0.4664	++
	L_kim	L_apis	0.2488	0.0027	0.0075	++													B_ast	L_apis	0.199	0.175	0.4884	++													L_helsing	L_apis	-0.2007	0.1714	0.4664	--
	A_kunk	B_indic	-0.2435	0.0034	0.0091	--													L_mell	G_sp	-0.1934	0.1878	0.5122	--													L_mell	G_apis	0.2004	0.172	0.4664	++
	G_apis	G_apicola	-0.2433	0.0034	0.0091	--													G_unc	S_alvi	0.1886	0.1993	0.5199	++													SumOther	G_apis	0.1991	0.1749	0.4664	++
	B_indic	L_apis	-0.2424	0.0035	0.0091	--													G_apis	F_perr	0.1886	0.1993	0.5199	++													B_ast	F_perr	-0.197	0.1796	0.4685	--
	SumOther	B_indic	-0.2417	0.0036	0.0092	--													SumOther	L_mell	0.1862	0.2051	0.5237	++													L_mell	B_indic	0.1943	0.1857	0.4741	++
	L_helsing	L_apis	0.2298	0.0058	0.0142	++													L_helsing	G_unc	0.1717	0.2433	0.5961	++													L_kim	G_apicola	-0.1923	0.1904	0.476	--
	SumOther	L_kim	0.2297	0.0058	0.0142	++													S_unc	B_mellis	0.1716	0.2434	0.5961	++													A_kunk	L_apis	-0.1885	0.1996	0.4888	--
	B_ast	S_alvi	-0.2279	0.0062	0.0149	--													L_apis	S_alvi	0.1642	0.2647	0.6285	++													G_unc	G_apicola	0.1852	0.2077	0.4953	++
	SumOther	G_unc	-0.2215	0.0078	0.0184	--													S_unc	G_apicola	0.1634	0.2671	0.6285	++													L_kim	B_indic	0.184	0.2105	0.4953	++
	B_ast	G_apis	-0.2129	0.0107	0.0247	--													SumOther	G_sp	0.1592	0.2799	0.6421	++													L_mell	L_apis	-0.1822	0.2153	0.4968	--
	G_apis	S_alvi	-0.2118	0.0111	0.0251	--													L_helsing	S_alvi	0.158	0.2836	0.6421	++													F_perr	S_alvi	0.1754	0.233	0.5275	++
	B_mellis	L_apis	0.2064	0.0134	0.0297	++													G_sp	F_perr	0.1516	0.3036	0.6551	++													S_unc	G_apicola	0.1626	0.2696	0.5991	++
	L_kim	S_alvi	-0.2059	0.0136	0.0297	--													B_ast	G_unc	0.1516	0.3037	0.6551	++													L_mell	A_kunk	0.1545	0.2946	0.6428	++
	L_mell	G_apis	-0.1962	0.0189	0.0405	--													B_indic	L_apis	0.151	0.3057	0.6551	++													B_indic	S_alvi	0.1498	0.3094	0.6486	+
	G_apis	B_mellis	-0.1901	0.0229	0.0482	--													G_unc	L_apis	0.145	0.3254	0.6851	+													G_unc	L_apis	0.1487	0.313	0.6486	+
	L_mell	S_unc	-0.1865	0.0258	0.0534	--													L_kim	G_sp	0.1372	0.3523	0.7173	+													L_helsing	F_perr	-0.1473	0.3178	0.6486	-
	B_indic	G_apis	0.184	0.0278	0.0565	++													B_ast	G_apis	0.1359	0.3569	0.7173	+													L_helsing	G_apis	-0.1462	0.3214	0.6486	-
	G_sp	S_alvi	-0.1768	0.0347	0.0694	--													SumOther	B_indic	0.1336	0.3654	0.7173	+													B_indic	G_apis	0.1453	0.3243	0.6486	+
	G_sp	G_unc	0.1755	0.036	0.0708	++													G_unc	F_perr	-0.1333	0.3663	0.7173	-													L_helsing	G_apicola	-0.1356	0.358	0.6981	-
	B_indic	F_perr	0.1743	0.0374	0.0724	++													L_kim	B_indic	0.1322	0.3706	0.7173	+													L_helsing	G_sp	-0.1309	0.375	0.6981	-
	S_unc	A_kunk	-0.1726	0.0393	0.0749	--													S_unc	G_unc	0.1259	0.3937	0.7499	+													A_kunk	B_indic	0.1297	0.3798	0.6981	+
	G_unc	G_apicola	0.1648	0.0492	0.0923	++													A_kunk	B_mellis	0.1202	0.4158	0.7569	+													G_apis	G_apicola	-0.1283	0.3848	0.6981	-
	B_indic	G_sp	0.1616	0.0539	0.0995	++													A_kunk	L_kim	-0.1193	0.4191	0.7569	-													S_unc	F_perr	0.1261	0.3931	0.6981	+
	B_mellis	S_alvi	-0.1547	0.065	0.1165	--													L_helsing	G_apis	0.1158	0.4333	0.7569	+													B_indic	B_mellis	0.1244	0.3995	0.6981	+
	S_unc	G_unc	0.1544	0.0657	0.1165	++													L_helsing	F_perr	0.1134	0.4426	0.7569	+													S_unc	A_kunk	0.1241	0.4006	0.6981	+
	A_kunk	B_ast	0.1538	0.0667	0.1165	++													SumOther	G_apis	0.1134	0.4428	0.7569	+													G_apis	L_apis	-0.1239	0.4016	0.6981	-
	L_helsing	G_apicola	0.1536	0.067	0.1165	++													A_kunk	G_sp	0.1111	0.4524	0.7569	+													B_indic	G_apicola	-0.1233	0.4037	0.6981	-
	A_kunk	G_apis	-0.1518	0.0703	0.1205	--													L_kim	S_alvi	0.11	0.4569	0.7569	+													SumOther	B_ast	0.1224	0.4072	0.6981	+
	G_sp	G_apicola	-0.1498	0.0742	0.1254	-													A_kunk	F_perr	0.1097	0.4578	0.7569	+													B_mellis	L_apis	-0.1194	0.419	0.7082	-
	B_indic	S_alvi	-0.149	0.0757	0.1262	-													F_perr	G_apicola	-0.1069	0.4696	0.7569	-													SumOther	F_perr	0.1128	0.4453	0.7422	+
	L_helsing	S_alvi	-0.1468	0.0802	0.1318	-													B_indic	B_mellis	0.1065	0.4713	0.7569	+													A_kunk	S_alvi	0.1097	0.4581	0.753	+
	SumOther	S_unc	-0.1458	0.0823	0.1335	-													B_mellis	L_apis	0.1058	0.4742	0.7569	+													G_apis	B_mellis	0.1049	0.4778	0.7694	+
	L_helsing	A_kunk	0.1321	0.1159	0.1854	+													L_kim	G_apis	0.1057	0.4744	0.7569	+													L_kim	L_apis	-0.1017	0.4917	0.7694	-
	SumOther	S_alvi	-0.1277	0.1285	0.2023	-													L_helsing	G_sp	-0.1046	0.4794	0.7569	-													L_mell	G_unc	0.1017	0.4918	0.7694	+
	A_kunk	G_apicola	-0.1273	0.1298	0.2023	-													A_kunk	S_alvi	0.0984	0.5056	0.7879	+													L_mell	S_alvi	0.101	0.4948	0.7694	+
	L_mell	L_apis	0.1262	0.1331	0.2048	+													S_unc	L_kim	0.0949	0.5213	0.802	+													A_kunk	B_ast	0.0986	0.5048	0.7694	+
	G_apis	L_apis	-0.1199	0.1536	0.2333	-													L_kim	G_unc	-0.0932	0.5287	0.8031	-													B_ast	G_unc	-0.0982	0.5065	0.7694	-
	B_ast	G_apicola	0.1187	0.1579	0.2369	+													L_mell	G_apis	0.0858	0.5621	0.838	+													A_kunk	F_perr	0.096	0.5165	0.7748	+
	G_unc	L_apis	-0.1107	0.1881	0.2787	-													S_unc	A_kunk	0.0838	0.5714	0.838	+													SumOther	L_kim	0.0912	0.5374	0.7961	+
	L_apis	S_alvi	0.1086	0.1968	0.288	+													G_sp	G_apicola	0.0835	0.5726	0.838	+													A_kunk	L_kim	-0.0878	0.5531	0.804	-
	L_kim	G_apis	-0.1039	0.2167	0.3133	-													L_helsing	A_kunk	0.0799	0.5892	0.8479	+													G_apicola	S_alvi	0.0825	0.5772	0.804	+
	G_sp	G_apis	-0.0952	0.258	0.3686	-													L_mell	G_unc	0.0788	0.5946	0.8479	+													L_kim	G_unc	0.0818	0.5804	0.804	+
	S_unc	G_apicola	-0.0933	0.2675	0.3776	-													SumOther	S_unc	0.0775	0.6006	0.8479	+													SumOther	A_kunk	0.0818	0.5805	0.804	+
	L_mell	A_kunk	0.0859	0.3075	0.4291	+													B_indic	G_apicola	0.0742	0.6161	0.8597	+													L_kim	F_perr	-0.0814	0.5822	0.804	-
	B_mellis	G_apicola	0.0839	0.3194	0.4392	+													B_mellis	G_unc	0.0726	0.6236	0.8601	+													G_sp	G_apicola	-0.0799	0.5891	0.804	-
	G_unc	S_alvi	0.0834	0.3221	0.4392	+													A_kunk	B_indic	-0.0708	0.6325	0.8625	-													A_kunk	G_apicola	-0.0798	0.5896	0.804	-
	G_apis	F_perr	-0.0808	0.3375	0.4551	-													G_sp	S_alvi	0.0687	0.6426	0.8664	+													B_ast	L_apis	-0.0751	0.6118	0.8249	-
	F_perr	L_apis	0.0708	0.4006	0.5341	+													B_indic	G_unc	-0.0672	0.6498	0.8664	-													L_kim	S_alvi	0.0734	0.6198	0.8264	+
	F_perr	S_alvi	0.0691	0.4124	0.5438	+													L_helsing	S_unc	0.0646	0.6626	0.8738	+													SumOther	B_mellis	0.0694	0.6392	0.8429	+
	L_mell	S_alvi	-0.0652	0.4393	0.5675	-													G_apicola	L_apis	-0.0629	0.671	0.8746	-													G_sp	G_apis	-0.0652	0.6598	0.8516	-
	A_kunk	L_apis	0.0651	0.4398	0.5675	+													G_sp	B_mellis	-0.0615	0.6778	0.8746	-													B_ast	S_alvi	-0.0651	0.66	0.8516	-
	SumOther	G_apicola	-0.0643	0.4453	0.5685	-													A_kunk	G_apicola	-0.0575	0.6978	0.8808	-													B_mellis	G_apicola	-0.0619	0.6762	0.8632	-
	SumOther	G_apis	-0.0633	0.4525	0.5694	-													SumOther	L_helsing	0.056	0.7056	0.8808	+													G_apis	F_perr	0.0588	0.6915	0.8681	+
	A_kunk	L_kim	-0.0624	0.4594	0.5694	-													B_mellis	G_apicola	0.0544	0.7133	0.8808	+													L_kim	G_sp	-0.0582	0.6945	0.8681	-
	G_apicola	L_apis	0.0622	0.4603	0.5694	+													L_mell	G_apicola	0.0535	0.7181	0.8808	+													L_mell	G_apicola	-0.0495	0.7382	0.8948
	S_unc	B_indic	-0.0615	0.4659	0.5705	-													L_mell	B_indic	-0.0528	0.7217	0.8808	-													L_mell	G_sp	0.0474	0.7492	0.8948
	S_unc	L_apis	-0.0579	0.4923	0.5967	-													SumOther	S_alvi	0.0518	0.7267	0.8808	+													B_mellis	F_perr	-0.0458	0.7572	0.8948
	A_kunk	B_mellis	0.0531	0.5289	0.6347	+													S_unc	G_sp	0.0503	0.7342	0.881	+													SumOther	G_apicola	-0.0447	0.763	0.8948
	L_kim	F_perr	0.0517	0.5396	0.6411	+													L_helsing	B_indic	-0.0479	0.7465	0.8869														B_indic	L_apis	0.0432	0.7706	0.8948
	A_kunk	S_alvi	-0.0496	0.5562	0.6544														B_ast	G_sp	0.0428	0.7726	0.9089														G_sp	B_mellis	-0.0431	0.7712	0.8948
	L_kim	G_apicola	-0.0473	0.5746	0.6694														B_indic	G_apis	0.0406	0.7842	0.9136														S_unc	B_mellis	0.0428	0.7728	0.8948
	A_kunk	G_unc	-0.0371	0.6598	0.7586														G_apis	B_mellis	0.0367	0.8042	0.9277														B_ast	G_sp	0.0411	0.7814	0.8948
	B_indic	G_unc	0.0367	0.6638	0.7586														S_unc	L_apis	0.0352	0.8121	0.9277														A_kunk	G_apis	0.0399	0.7876	0.8948
	G_apicola	S_alvi	-0.0358	0.6711	0.7597														L_mell	L_apis	-0.0338	0.8195	0.9277														SumOther	L_mell	0.0389	0.7931	0.8948
	S_unc	G_apis	-0.0325	0.7	0.785														G_apis	S_alvi	-0.0301	0.8391	0.9335														B_mellis	G_unc	-0.0379	0.7979	0.8948
	G_sp	L_apis	-0.0309	0.714	0.7933														G_apis	L_apis	0.0289	0.8456	0.9335														B_ast	G_apis	0.0329	0.8244	0.9138
	B_ast	F_perr	-0.0296	0.7254	0.7981														B_ast	B_indic	0.0274	0.8532	0.9335														B_ast	G_apicola	-0.0306	0.8364	0.9138
	S_unc	F_perr	-0.0289	0.7316	0.7981														G_sp	G_apis	-0.0264	0.8586	0.9335														L_mell	F_perr	0.0293	0.8432	0.9138
	S_unc	G_sp	-0.0264	0.754	0.8151														A_kunk	L_apis	0.0247	0.8676	0.9335														L_helsing	A_kunk	0.0266	0.8573	0.9138
	A_kunk	F_perr	0.0225	0.7898	0.8462														SumOther	G_unc	-0.0232	0.8754	0.9335														S_unc	L_kim	0.0262	0.8595	0.9138
	L_mell	F_perr	0.0199	0.8137	0.8641														L_mell	A_kunk	0.0225	0.8792	0.9335														B_ast	B_indic	-0.0261	0.8605	0.9138
	G_sp	F_perr	-0.0172	0.8389	0.8831														SumOther	G_apicola	-0.0185	0.9006	0.9335														SumOther	L_helsing	-0.0237	0.8731	0.9191
	L_helsing	F_perr	0.0111	0.8949	0.929														S_unc	G_apis	0.0184	0.9009	0.9335														F_perr	L_apis	-0.0167	0.9102	0.9498
	G_apis	G_unc	0.0106	0.8999	0.929														L_helsing	L_apis	-0.0182	0.9024	0.9335														S_unc	B_ast	-0.0139	0.9254	0.9573
	L_mell	G_apicola	0.01	0.9058	0.929														L_helsing	G_apicola	-0.015	0.9196	0.9432														G_unc	F_perr	0.01	0.9462	0.9705
	SumOther	G_sp	0.0083	0.9217	0.9373														L_kim	G_apicola	-0.0133	0.9286	0.9443														L_helsing	B_indic	-0.0069	0.9628	0.9757
	A_kunk	G_sp	-0.0067	0.9365	0.9444														G_apis	G_unc	-0.0087	0.9534	0.9614														B_mellis	S_alvi	0.0052	0.972	0.9757
	B_mellis	F_perr	-0.0014	0.9871	0.9871														B_ast	G_apicola	0.0035	0.981	0.981														A_kunk	B_mellis	-0.0045	0.9757	0.9757
[truncated: 20 more columns]

[truncated: 12 more sheets: Fig S5 PF gut PCA by Age, Figure S6Wilcoxon PF MG OTU, Figure S7Wilcoxon PF IL OTU, TableS7 MANOVA Gene exp, Figure S8 PF PPO & MnSOD, TableS7MG OTU and Gene corr, TabS8MG OTU Gene corrs by Group, TableS9IL OTU and Gene corr, TableS10 IL OTU Gene corrXgroup, TableS11 REV IL OTU Gene Corrs, TableS12 REV RE OTU Gene Corrs, TableS13 PF Gene Corrs]
